# Supplementary material for: Transcriptomic and Proteomic Analyses Reveal New Insights into Regulatory Mechanisms of Strontium in Bovine Chondrocytes
Source: Animals (Basel). 2023 Apr 11;13(8):1301. doi: 10.3390/ani13081301 (PMC10135116; doi:10.3390/ani13081301)
Supplement: Supplementary file 1 [file animals-13-01301-s001.zip]

Archive with 4 entries (4 files):
- Figures S1 and  S2.pdf
- Table S1.xlsx
- Table S2.xlsx
- Table S3.xlsx
