# Supplementary material for: Transcriptomic and Proteomic Analyses Reveal New Insights into Regulatory Mechanisms of Strontium in Bovine Chondrocytes
Source: Animals (Basel). 2023 Apr 11;13(8):1301. doi: 10.3390/ani13081301 (PMC10135116; doi:10.3390/ani13081301)
Supplement: Supplementary file 1 [file animals-13-01301-s001.zip › Table S1.xlsx]

## Sheet: Sheet1
Sample number	Sample Description	Concentration	Volume	Amounts	RIN	species	Library type	conclusion
		ng/ul	ul	ug	number
R21080946	0-1	690	39	26.91	9	牛	RNAseq	A
R21080947	0-2	783	39	30.54	9.6	牛	RNAseq	A
R21080948	0-3	759	39	29.6	9.7	牛	RNAseq	A
R21080949	10-1	618	39	24.1	9.4	牛	RNAseq	A
R21080950	10-2	789	39	30.77	9.6	牛	RNAseq	A
R21080951	10-3	648	39	25.27	9.3	牛	RNAseq	A
