# Supplementary material for: Transcriptomic and Proteomic Analyses Reveal New Insights into Regulatory Mechanisms of Strontium in Bovine Chondrocytes
Source: Animals (Basel). 2023 Apr 11;13(8):1301. doi: 10.3390/ani13081301 (PMC10135116; doi:10.3390/ani13081301)
Supplement: Supplementary file 1 [file animals-13-01301-s001.zip › Table S2.xlsx]

## Sheet: Table S1
id	Sr-0-1_count	Sr-0-2_count	Sr-0-3_count	Sr-10-1_count	Sr-10-2_count	Sr-10-3_count	Sr-0-1_fpkm	Sr-0-2_fpkm	Sr-0-3_fpkm	Sr-10-1_fpkm	Sr-10-2_fpkm	Sr-10-3_fpkm	Sr-0_mean	Sr-10_mean	log2(fc)	PValue	FDR	Symbol	KEGG_A_class	KEGG_B_class	K_ID
ENSBTAG00000014465	8911	10702	10512	13708	9920	13167	97.48	106.19	91.45	124.05	101.88	130.99	98.3733	118.973	0.274299	0.000504144	0.999867	SERPINE1	Cellular Processes;Human Diseases;Environmental Information Processing;Environmental Information Processing;Environmental Information Processing;Human Diseases;Organismal Systems;Cellular Processes	Cell growth and death;Infectious diseases;Signal transduction;Signal transduction;Signal transduction;Endocrine and metabolic diseases;Immune system;Cell growth and death	K03982;K03982;K03982;K03982;K03982;K03982;K03982;K03982
ENSBTAG00000036127	13	18	17	31	46	33	0.47	0.6	0.47	0.86	1.58	1.1	0.513333	1.18	1.20082	0.00265416	0.999867	AS3MT	-	-	-
ENSBTAG00000053171	1	8	8	0	0	0	0.01	0.07	0.06	0	0	0	0.0466667	0.001	-5.54432	0.00318078	0.999867	-	Cellular Processes;Genetic Information Processing;Organismal Systems	Cell growth and death;Replication and repair;Aging	K10798;K10798;K10798
ENSBTAG00000014915	182	209	249	277	300	256	2.2	2.29	2.39	2.77	3.41	2.82	2.29333	3	0.387516	0.00344297	0.999867	ETV5	Human Diseases;Human Diseases	Cancers;Cancers	K15593;K15593
ENSBTAG00000051412	39	69	47	144	61	80	3.09	4.96	2.96	9.46	4.54	5.76	3.67	6.58667	0.843768	0.00348719	0.999867	HBA	Human Diseases;Human Diseases	Infectious diseases;Infectious diseases	K13822;K13822
ENSBTAG00000026848	139	56	99	73	35	46	13.68	4.97	7.76	5.92	3.28	4.1	8.80333	4.43333	-0.989658	0.00368068	0.999867	-	Human Diseases;Human Diseases;Human Diseases;Genetic Information Processing;Genetic Information Processing;Environmental Information Processing;Cellular Processes;Cellular Processes;Environmental Information Processing;Human Diseases;Organismal Systems;Environmental Information Processing	Cancers;Infectious disease: viral;Infectious diseases;Folding, sorting and degradation;Folding, sorting and degradation;Signal transduction;Cell growth and death;Cell growth and death;Signal transduction;Infectious diseases;Environmental adaptation;Signal transduction	K03094;K03094;K03094;K03094;K03094;K03094;K03094;K03094;K03094;K03094;K03094;K03094
ENSBTAG00000011207	49	74	59	113	76	97	1.56	2.13	1.49	2.97	2.27	2.8	1.72667	2.68	0.634243	0.00644651	0.999867	CNN1	-	-	-
MSTRG.1627	134	217	191	235	271	221	1.1	1.61	1.24	1.59	2.08	1.64	1.31667	1.77	0.426859	0.00717725	0.999867	--	-	-	-
ENSBTAG00000006194	272	376	350	491	346	421	6.91	8.66	7.07	10.31	8.25	9.72	7.54667	9.42667	0.320908	0.00812012	0.999867	FOSL1	Human Diseases;Environmental Information Processing;Organismal Systems;Organismal Systems	Infectious diseases;Signal transduction;Development;Immune system	K04502;K04502;K04502;K04502
ENSBTAG00000020082	25	17	20	7	3	11	1.44	0.9	0.93	0.34	0.16	0.58	1.09	0.36	-1.59826	0.00840886	0.999867	FAM71E1	-	-	-
ENSBTAG00000002333	208	221	260	160	146	199	9.56	9.21	9.5	6.08	6.3	8.31	9.42333	6.89667	-0.450338	0.00853964	0.999867	HOPX	-	-	-
ENSBTAG00000006599	27	39	39	79	48	53	0.78	1.03	0.9	1.9	1.31	1.4	0.903333	1.53667	0.766474	0.00940023	0.999867	INHBE	Environmental Information Processing;Cellular Processes;Environmental Information Processing	Signaling molecules and interaction;Cellular community - eukaryotes;Signal transduction	K22689;K22689;K22689
ENSBTAG00000009331	373	519	543	673	499	569	2.78	3.5	3.21	4.12	3.47	3.84	3.16333	3.81	0.268345	0.0098854	0.999867	CPAMD8	-	-	-
ENSBTAG00000030836	60	61	86	113	106	85	0.61	0.56	0.7	0.95	1.01	0.79	0.623333	0.916667	0.556393	0.0101037	0.999867	ZBTB21	-	-	-
ENSBTAG00000012735	22	18	22	7	7	9	0.41	0.31	0.33	0.11	0.13	0.15	0.35	0.13	-1.42884	0.0102239	0.999867	CFAP157	-	-	-
ENSBTAG00000055312	3	5	4	0	0	0	0.06	0.09	0.07	0	0	0	0.0733333	0.001	-6.1964	0.0106613	0.999867	-	Metabolism;Cellular Processes;Cellular Processes;Environmental Information Processing;Metabolism	Global and overview maps;Cell motility;Transport and catabolism;Signal transduction;Carbohydrate metabolism	K00921;K00921;K00921;K00921;K00921
ENSBTAG00000052516	227	289	335	391	307	352	2.77	3.2	3.26	3.95	3.52	3.91	3.07667	3.79333	0.302098	0.0106948	0.999867	CDA	Metabolism;Metabolism;Metabolism	Global and overview maps;Xenobiotics biodegradation and metabolism;Nucleotide metabolism	K01489;K01489;K01489
ENSBTAG00000039477	59	101	93	128	119	114	2.26	3.52	2.84	4.06	4.29	3.98	2.87333	4.11	0.516413	0.0113694	0.999867	TPBG	-	-	-
ENSBTAG00000011112	232	221	243	346	252	284	3.15	2.72	2.62	3.88	3.21	3.5	2.83	3.53	0.318866	0.0114102	0.999867	KCNK5	Organismal Systems;Organismal Systems	Digestive system;Sensory system	K04916;K04916
ENSBTAG00000023730	8	9	2	19	20	17	0.21	0.22	0.04	0.42	0.5	0.41	0.156667	0.443333	1.50069	0.0118664	0.999867	TUBB3	Human Diseases;Human Diseases;Cellular Processes;Cellular Processes	Neurodegenerative diseases;Neurodegenerative diseases;Transport and catabolism;Cellular community - eukaryotes	K07375;K07375;K07375;K07375
ENSBTAG00000019792	167	163	239	127	162	113	2.62	2.28	2.93	1.6	2.34	1.59	2.61	1.84333	-0.501733	0.0119763	0.999867	SLC16A9	-	-	-
ENSBTAG00000007708	6	11	10	22	18	26	0.09	0.15	0.1	0.26	0.24	0.36	0.113333	0.286667	1.3388	0.0121253	0.999867	NLGN3	Environmental Information Processing	Signaling molecules and interaction	K07378
ENSBTAG00000021576	241	272	293	395	268	343	3.84	3.93	3.71	5.2	4.01	4.97	3.82667	4.72667	0.304735	0.0137139	0.999867	LMOD1	-	-	-
ENSBTAG00000000393	70	87	77	65	46	34	2.61	2.94	2.28	2.01	1.61	1.15	2.61	1.59	-0.715023	0.0137291	0.999867	SSPN	-	-	-
MSTRG.7823	349	341	360	300	269	270	27.51	24.38	22.56	19.56	19.91	19.35	24.8167	19.6067	-0.339965	0.0144608	0.999867	--	-	-	-
ENSBTAG00000005477	271	310	366	421	332	388	6.06	6.29	6.51	7.79	6.97	7.89	6.28667	7.55	0.264181	0.0152583	0.999867	LAPTM5	Cellular Processes	Transport and catabolism	K12387
ENSBTAG00000015044	26	33	45	63	40	70	0.28	0.32	0.38	0.55	0.4	0.68	0.326667	0.543333	0.734018	0.0158976	0.999867	CARD10	Environmental Information Processing	Signal transduction	K20912
ENSBTAG00000046752	52	50	72	32	34	37	1.03	0.89	1.12	0.52	0.63	0.66	1.01333	0.603333	-0.748082	0.0160142	0.999867	-	-	-	-
ENSBTAG00000017081	159	187	235	265	224	237	4.7	5.02	5.53	6.48	6.22	6.37	5.08333	6.35667	0.322496	0.0162145	0.999867	MIEF2	-	-	-
ENSBTAG00000022083	0	0	0	1	3	7	0	0	0	0.06	0.2	0.44	0.001	0.233333	7.86625	0.0162677	0.999867	REP15	-	-	-
MSTRG.1628	496	509	524	437	404	427	5.55	5.13	4.67	4.03	4.26	4.36	5.11667	4.21667	-0.279101	0.0192646	0.999867	--	-	-	-
ENSBTAG00000012489	7	10	14	1	5	1	0.14	0.18	0.22	0.02	0.09	0.02	0.18	0.0433333	-2.05445	0.0209944	0.999867	TMEM266	-	-	-
ENSBTAG00000007379	0	0	0	3	2	5	0	0	0	0.03	0.03	0.06	0.001	0.04	5.32193	0.0211139	0.999867	ALK	Human Diseases;Human Diseases;Human Diseases	Cancers;Cancer: overview;Cancers	K05119;K05119;K05119
ENSBTAG00000018942	7	5	5	11	22	14	0.13	0.09	0.07	0.17	0.39	0.24	0.0966667	0.266667	1.46395	0.0218518	0.999867	SSX2IP	Cellular Processes	Cellular community - eukaryotes	K06085
ENSBTAG00000002706	269	303	347	296	212	219	13.32	14.32	14.89	12.57	10.31	9.37	14.1767	10.75	-0.399182	0.0230144	0.999867	GSTZ1	Metabolism;Metabolism	Global and overview maps;Amino acid metabolism	K01800;K01800
ENSBTAG00000016826	412	396	496	332	385	342	4.95	4.58	4.53	3.39	4.15	3.58	4.68667	3.70667	-0.33844	0.0240715	0.999867	GPR176	-	-	-
ENSBTAG00000051534	13	17	13	0	6	7	0.71	0.84	0.56	0	0.31	0.35	0.703333	0.22	-1.67671	0.0242201	0.999867	GNMT	Metabolism;Metabolism	Global and overview maps;Amino acid metabolism	K00552;K00552
ENSBTAG00000054181	0	0	1	0	9	6	0	0	0.12	0	0.82	0.6	0.04	0.473333	3.56478	0.0242594	0.999867	-	-	-	-
ENSBTAG00000021078	47	51	45	32	28	25	1.06	1.05	0.81	0.59	0.6	0.52	0.973333	0.57	-0.771972	0.0251746	0.999867	PYROXD1	-	-	-
ENSBTAG00000012715	50	58	45	22	32	36	0.41	0.43	0.31	0.15	0.26	0.27	0.383333	0.226667	-0.758027	0.0262374	0.999867	KIF26B	-	-	-
ENSBTAG00000006563	1	6	3	0	0	0	0.02	0.11	0.05	0	0	0	0.06	0.001	-5.90689	0.0265141	0.999867	KLHL40	-	-	-
ENSBTAG00000050233	309	321	372	284	268	265	3.4	3.2	3.25	2.58	2.77	2.65	3.28333	2.66667	-0.300124	0.0271797	0.999867	PRRG1	-	-	-
ENSBTAG00000015307	207	257	276	342	237	331	0.98	1.1	1.04	1.33	1.05	1.42	1.04	1.26667	0.284453	0.0277815	0.999867	FBN2	-	-	-
ENSBTAG00000013806	32	41	35	29	14	15	0.54	0.63	0.47	0.41	0.22	0.23	0.546667	0.286667	-0.931287	0.0277832	0.999867	EFHB	-	-	-
ENSBTAG00000020749	128	119	133	85	86	104	2.1	1.77	1.73	1.15	1.32	1.55	1.86667	1.34	-0.478231	0.0278776	0.999867	PRXL2C	-	-	-
ENSBTAG00000054655	5	5	3	1	0	0	0.12	0.1	0.06	0.02	0	0.01	0.0933333	0.01	-3.22239	0.028267	0.999867	-	Cellular Processes;Genetic Information Processing;Organismal Systems	Cell growth and death;Replication and repair;Aging	K10798;K10798;K10798
ENSBTAG00000016864	64	109	73	166	77	121	1.66	2.56	1.5	3.56	1.87	2.85	1.90667	2.76	0.533616	0.0283932	0.999867	LBP	Human Diseases;Environmental Information Processing;Organismal Systems	Infectious diseases;Signal transduction;Immune system	K05399;K05399;K05399
ENSBTAG00000016730	176	169	186	241	190	231	2.68	2.34	2.25	3.04	2.72	3.2	2.42333	2.98667	0.301543	0.0286165	0.999867	ANP32E	-	-	-
ENSBTAG00000007586	203	249	250	177	192	181	8.6	9.57	8.42	6.2	7.64	6.97	8.86333	6.93667	-0.353607	0.028624	0.999867	SYNJ2BP	-	-	-
ENSBTAG00000002971	148	118	133	98	99	95	4.47	3.23	3.2	2.45	2.81	2.62	3.63333	2.62667	-0.468061	0.0305648	0.999867	CUTC	-	-	-
ENSBTAG00000017651	44	43	49	16	28	34	1.32	1.17	1.17	0.4	0.79	0.93	1.22	0.706667	-0.787779	0.0320261	0.999867	-	Human Diseases	Infectious diseases	K09228
ENSBTAG00000012104	129	175	200	247	189	193	3.04	3.74	3.75	4.82	4.18	4.14	3.51	4.38	0.31946	0.0326914	0.999867	FOXA3	Human Diseases	Endocrine and metabolic diseases	K08038
ENSBTAG00000031476	136	156	158	213	161	191	1.93	2.01	1.79	2.51	2.15	2.47	1.91	2.37667	0.315367	0.0332939	0.999867	DLL1	Human Diseases;Organismal Systems;Human Diseases;Human Diseases;Environmental Information Processing	Cancers;Immune system;Cancers;Drug resistance;Signal transduction	K06051;K06051;K06051;K06051;K06051
ENSBTAG00000018864	11	8	12	28	18	19	0.33	0.21	0.28	0.68	0.5	0.51	0.273333	0.563333	1.04333	0.0338398	0.999867	CENPU	-	-	-
ENSBTAG00000014551	180	135	150	99	134	106	4.79	3.59	3.3	2.25	3.57	2.6	3.89333	2.80667	-0.472148	0.0339243	0.999867	TNFAIP8	-	-	-
ENSBTAG00000021791	68	70	94	44	54	57	0.98	0.92	1.08	0.52	0.73	0.75	0.993333	0.666667	-0.575312	0.0339801	0.999867	PARP9	-	-	-
ENSBTAG00000016721	8	4	12	3	2	0	0.26	0.12	0.31	0.08	0.06	0	0.23	0.0466667	-2.30117	0.0347108	0.999867	-	Human Diseases	Infectious diseases	K09228
ENSBTAG00000014880	106	166	143	209	156	168	1.96	2.71	2.04	3.11	2.65	2.78	2.23667	2.84667	0.347923	0.0356218	0.999867	-	Environmental Information Processing;Organismal Systems	Signaling molecules and interaction;Immune system	K06710;K06710
ENSBTAG00000008060	139	141	153	186	175	178	7.18	6.6	6.28	7.94	8.48	8.36	6.68667	8.26	0.304855	0.036547	0.999867	SNRNP35	-	-	-
ENSBTAG00000012086	291	324	344	277	260	251	6.41	6.47	6.02	5.05	5.38	5.03	6.3	5.15333	-0.289846	0.0371074	0.999867	CNOT8	Genetic Information Processing	Folding, sorting and degradation	K12581
ENSBTAG00000049193	0	0	0	6	1	2	0	0	0	0.15	0.03	0.05	0.001	0.0766667	6.26053	0.0372705	0.999867	-	-	-	-
ENSBTAG00000026139	267	278	298	229	227	229	7.05	6.66	6.26	5	5.63	5.5	6.65667	5.37667	-0.308088	0.0377566	0.999867	ARMCX1	-	-	-
ENSBTAG00000052021	15	16	10	7	6	2	0.66	0.65	0.37	0.25	0.26	0.08	0.56	0.196667	-1.50967	0.0378077	0.999867	-	-	-	-
ENSBTAG00000038541	2	4	1	9	9	8	0.04	0.07	0.01	0.14	0.16	0.14	0.04	0.146667	1.87447	0.0380934	0.999867	ZNF879	Human Diseases	Infectious diseases	K09228
ENSBTAG00000006765	221	280	242	267	303	336	2.78	3.22	2.42	2.78	3.65	3.84	2.80667	3.42333	0.286544	0.0381025	0.999867	LARS1	Genetic Information Processing	Translation	K01869
ENSBTAG00000003353	12	6	22	2	5	6	0.18	0.09	0.24	0.03	0.09	0.09	0.17	0.07	-1.28011	0.0382475	0.999867	SLC6A2	Organismal Systems	Nervous system	K05035
ENSBTAG00000048792	1	4	4	0	0	0	0.07	0.18	0.12	0	0	0	0.123333	0.001	-6.94642	0.0382815	0.999867	NRG4	Environmental Information Processing	Signal transduction	K05458
ENSBTAG00000007591	220	222	219	163	187	170	3.3	2.98	2.58	2.04	2.59	2.24	2.95333	2.29	-0.366997	0.0384581	0.999867	CHUK	Human Diseases;Human Diseases;Environmental Information Processing;Human Diseases;Human Diseases;Environmental Information Processing;Human Diseases;Human Diseases;Environmental Information Processing;Human Diseases;Human Diseases;Human Diseases;Organismal Systems;Human Diseases;Human Diseases;Organismal Systems;Human Diseases;Environmental Information Processing;Human Diseases;Cellular Processes…	Cancers;Infectious diseases;Signal transduction;Neurodegenerative diseases;Infectious diseases;Signal transduction;Infectious diseases;Infectious diseases;Signal transduction;Infectious disease: viral;Infectious diseases;Infectious diseases;Immune system;Infectious diseases;Infectious diseases;Immune system;Infectious disease: bacterial;Signal transduction;Infectious diseases;Cell growth and deat…	K04467;K04467;K04467;K04467;K04467;K04467;K04467;K04467;K04467;K04467;K04467;K04467;K04467;K04467;K04467;K04467;K04467;K04467;K04467;K04467;K04467;K04467;K04467;K04467;K04467;K04467;K04467;K04467;K04467;K04467;K04467;K04467;K04467;K04467;K04467;K04467;K04467;K04467;K04467;K04467;K04467;K04467;K04467;K04467;K04467;K04467
ENSBTAG00000003054	0	0	1	6	2	4	0	0	0.01	0.04	0.02	0.03	0.00333333	0.03	3.16993	0.0384782	0.999867	INSRR	Cellular Processes;Human Diseases	Cell motility;Cancers	K05086;K05086
ENSBTAG00000046708	97	109	140	72	101	73	2.95	3	3.38	1.81	2.88	2.02	3.11	2.23667	-0.475564	0.0386223	0.999867	PDP2	-	-	-
ENSBTAG00000018710	252	252	273	189	223	208	4.86	4.41	4.19	3.01	4.04	3.65	4.48667	3.56667	-0.331068	0.0386379	0.999867	TTF1	Organismal Systems	Endocrine system	K15225
ENSBTAG00000054931	153	219	212	162	140	150	2.42	3.14	2.67	2.12	2.08	2.16	2.74333	2.12	-0.371866	0.038643	0.999867	CACNG4	Environmental Information Processing;Organismal Systems;Organismal Systems;Human Diseases;Organismal Systems;Human Diseases;Human Diseases	Signal transduction;Circulatory system;Endocrine system;Cardiovascular diseases;Circulatory system;Cardiovascular diseases;Cardiovascular diseases	K04869;K04869;K04869;K04869;K04869;K04869;K04869
ENSBTAG00000009895	11	17	22	37	29	24	0.25	1.13	0.4	1.25	0.62	0.5	0.593333	0.79	0.41301	0.0387806	0.999867	ZNF599	Human Diseases	Infectious diseases	K09228
ENSBTAG00000013801	126	116	139	83	106	91	3.64	2.99	3.27	1.91	2.8	2.38	3.3	2.36333	-0.481643	0.0389995	0.999867	PBX1	Human Diseases;Human Diseases;Organismal Systems	Cancers;Endocrine and metabolic diseases;Endocrine system	K09355;K09355;K09355
MSTRG.1568	138	155	191	244	161	200	13.94	14.2	15.34	20.38	15.26	18.37	14.4933	18.0033	0.312875	0.039156	0.999867	--	-	-	-
ENSBTAG00000010420	5	8	5	2	0	1	0.06	0.09	0.05	0.02	0	0.01	0.0666667	0.01	-2.73697	0.0395803	0.999867	PCDH17	-	-	-
ENSBTAG00000014918	286	299	352	286	220	259	6.73	6.38	6.58	5.56	4.86	5.54	6.56333	5.32	-0.303002	0.0396146	0.999867	IBA57	-	-	-
ENSBTAG00000054476	2	2	1	4	12	6	0.08	0.07	0.03	0.13	0.45	0.22	0.06	0.266667	2.152	0.0398337	0.999867	-	-	-	-
ENSBTAG00000005448	117	113	137	173	113	195	1.99	1.7	1.88	2.35	1.66	2.89	1.85667	2.3	0.308919	0.0400835	0.999867	-	Environmental Information Processing	Signal transduction	K17630
ENSBTAG00000049389	24	26	30	13	7	20	0.37	0.36	0.37	0.16	0.1	0.28	0.366667	0.18	-1.02647	0.0401454	0.999867	-	-	-	-
ENSBTAG00000018509	22	34	46	25	17	13	0.9	1.26	1.5	0.85	0.65	0.48	1.22	0.66	-0.886343	0.040382	0.999867	ETNK2	Metabolism;Metabolism	Global and overview maps;Lipid metabolism	K00894;K00894
ENSBTAG00000030838	4	6	16	0	0	5	0.12	0.18	0.4	0	0	0.13	0.233333	0.0433333	-2.42884	0.0416764	0.999867	-	-	-	-
ENSBTAG00000006615	45	47	44	18	39	23	1.27	1.2	0.99	0.42	1.03	0.59	1.15333	0.68	-0.762203	0.0424685	0.999867	CASP7	Human Diseases;Human Diseases;Human Diseases;Human Diseases;Cellular Processes;Environmental Information Processing;Human Diseases;Human Diseases;Cellular Processes	Cancers;Neurodegenerative diseases;Infectious diseases;Endocrine and metabolic diseases;Cell growth and death;Signal transduction;Infectious diseases;Infectious diseases;Cell growth and death	K04397;K04397;K04397;K04397;K04397;K04397;K04397;K04397;K04397
ENSBTAG00000009873	195	194	207	147	146	174	6.11	5.52	5.16	3.81	4.3	4.96	5.59667	4.35667	-0.361343	0.0428715	0.999867	NRN1	-	-	-
ENSBTAG00000034905	3	8	1	1	0	0	0.12	0.26	0.03	0.03	0	0	0.136667	0.01	-3.77259	0.0428956	0.999867	TMBIM7	-	-	-
ENSBTAG00000007363	92	101	87	62	72	65	7.35	7.32	5.52	4.1	5.4	4.72	6.73	4.74	-0.505719	0.0429741	0.999867	LSM3	Genetic Information Processing;Genetic Information Processing	Transcription;Folding, sorting and degradation	K12622;K12622
ENSBTAG00000052813	18	9	13	1	6	7	0.38	0.17	0.22	0.02	0.13	0.13	0.256667	0.0933333	-1.45943	0.0432804	0.999867	-	Cellular Processes;Genetic Information Processing;Organismal Systems	Cell growth and death;Replication and repair;Aging	K10798;K10798;K10798
ENSBTAG00000055062	144	129	134	166	169	178	1.02	0.83	0.75	0.97	1.12	1.14	0.866667	1.07667	0.313023	0.0434018	0.999867	SMAD5	Cellular Processes;Environmental Information Processing	Cellular community - eukaryotes;Signal transduction	K16790;K16790
ENSBTAG00000025167	14	13	27	28	34	32	0.46	0.39	0.71	0.76	1.06	0.96	0.52	0.926667	0.833539	0.0435053	0.999867	ABHD15	-	-	-
ENSBTAG00000014670	32	32	43	59	54	47	2.53	2.29	2.7	3.85	4	3.37	2.50667	3.74	0.577268	0.0436455	0.999867	BEX5	-	-	-
ENSBTAG00000047027	120	129	117	106	77	89	13.56	13.22	10.51	9.91	8.17	9.15	12.43	9.07667	-0.453592	0.0439912	0.999867	C10H14orf119	-	-	-
ENSBTAG00000008895	105	124	168	89	97	106	3.72	3.97	4.71	2.61	3.2	3.39	4.13333	3.06667	-0.430634	0.0441177	0.999867	BPGM	Metabolism;Metabolism;Metabolism	Global and overview maps;Carbohydrate metabolism;Amino acid metabolism	K01837;K01837;K01837
ENSBTAG00000020203	19	24	41	68	33	37	0.36	0.4	0.6	1.04	0.58	0.63	0.453333	0.75	0.726318	0.0442129	0.999867	TMEM151A	-	-	-
ENSBTAG00000009381	0	0	0	2	3	3	0	0	0	0.05	0.09	0.08	0.001	0.0733333	6.1964	0.0444833	0.999867	LCP2	Environmental Information Processing;Human Diseases;Organismal Systems;Organismal Systems;Organismal Systems;Organismal Systems;Organismal Systems	Signal transduction;Infectious disease: bacterial;Immune system;Immune system;Immune system;Development;Immune system	K07361;K07361;K07361;K07361;K07361;K07361;K07361
MSTRG.3777	350	359	471	383	302	288	4.02	3.74	4.3	3.64	3.26	3.01	4.02	3.30333	-0.283273	0.044849	0.999867	PHETA1	-	-	-
ENSBTAG00000009797	13	8	18	3	7	4	0.13	0.07	0.14	0.03	0.07	0.04	0.113333	0.0466667	-1.28011	0.0454076	0.999867	RIMBP2	-	-	-
ENSBTAG00000003777	0	0	0	3	2	3	0	0	0	0.04	0.03	0.03	0.001	0.0333333	5.05889	0.0455211	0.999867	TIE1	-	-	-
ENSBTAG00000002688	116	114	134	170	129	161	5.38	4.78	4.93	6.66	5.6	6.77	5.03	6.34333	0.334683	0.0455695	0.999867	ATP1B1	Environmental Information Processing;Environmental Information Processing;Organismal Systems;Organismal Systems;Organismal Systems;Organismal Systems;Organismal Systems;Organismal Systems;Organismal Systems;Organismal Systems;Organismal Systems;Organismal Systems;Organismal Systems;Organismal Systems;Organismal Systems;Organismal Systems;Organismal Systems;Organismal Systems	Signal transduction;Signal transduction;Circulatory system;Digestive system;Endocrine system;Circulatory system;Digestive system;Digestive system;Endocrine system;Endocrine system;Digestive system;Digestive system;Endocrine system;Digestive system;Excretory system;Digestive system;Excretory system;Excretory system	K01540;K01540;K01540;K01540;K01540;K01540;K01540;K01540;K01540;K01540;K01540;K01540;K01540;K01540;K01540;K01540;K01540;K01540
ENSBTAG00000052443	1	0	1	4	9	2	0.15	0	0.12	0.49	1.25	0.27	0.09	0.67	2.89616	0.0457984	0.999867	-	-	-	-
ENSBTAG00000051298	156	177	190	238	174	229	1.98	2.04	1.92	2.5	2.08	2.65	1.98	2.41	0.283533	0.0459962	0.999867	PVR	Environmental Information Processing	Signaling molecules and interaction	K06539
ENSBTAG00000004165	87	100	97	137	123	108	1.54	1.61	1.37	2.01	2.06	1.75	1.50667	1.94	0.364696	0.0467491	0.999867	CLYBL	-	-	-
ENSBTAG00000005029	3	7	5	1	0	1	0.03	0.07	0.04	0.01	0	0.01	0.0466667	0.00666667	-2.80735	0.0471668	0.999867	TAL1	-	-	-
ENSBTAG00000000655	9	4	5	0	3	0	0.18	0.08	0.09	0	0.06	0	0.116667	0.02	-2.54432	0.0472804	0.999867	MIPOL1	-	-	-
ENSBTAG00000003665	8	6	1	1	0	1	0.06	0.04	0.01	0.01	0	0.01	0.0366667	0.00666667	-2.45943	0.0477994	0.999867	NUP210	Genetic Information Processing	Translation	K14314
ENSBTAG00000003160	414	496	603	499	393	370	6.43	7.17	7.95	6.63	5.75	5.18	7.18333	5.85333	-0.295395	0.0485133	0.999867	LRCH4	-	-	-
ENSBTAG00000030474	25	24	19	38	40	34	0.28	0.25	0.17	0.35	0.42	0.35	0.233333	0.373333	0.678072	0.0486432	0.999867	-	-	-	-
ENSBTAG00000005260	327	387	291	511	336	389	9.97	10.71	7.05	12.88	9.62	10.78	9.24333	11.0933	0.263208	0.0487011	0.999867	SPP1	Environmental Information Processing;Human Diseases;Cellular Processes;Environmental Information Processing;Organismal Systems;Environmental Information Processing;Organismal Systems	Signal transduction;Infectious diseases;Cellular community - eukaryotes;Signal transduction;Immune system;Signaling molecules and interaction;Endocrine system	K06250;K06250;K06250;K06250;K06250;K06250;K06250
ENSBTAG00000004237	194	227	163	146	170	131	2.89	3.07	1.93	1.8	2.66	1.77	2.63	2.07667	-0.340793	0.0488986	0.999867	BTC	Environmental Information Processing	Signal transduction	K09783
ENSBTAG00000001271	2	1	0	12	3	3	0.04	0.02	0	0.18	0.05	0.05	0.02	0.0933333	2.22239	0.0496007	0.999867	PLG	Environmental Information Processing;Human Diseases;Human Diseases;Organismal Systems	Signaling molecules and interaction;Infectious diseases;Infectious diseases;Immune system	K01315;K01315;K01315;K01315
ENSBTAG00000010802	8	14	5	3	3	2	0.36	0.57	0.18	0.11	0.13	0.08	0.37	0.106667	-1.79442	0.0499386	0.999867	KCNK7	-	-	-
ENSBTAG00000008279	143	117	173	102	118	106	1.55	1.15	1.49	0.91	1.2	1.04	1.39667	1.05	-0.411598	0.0499462	0.999867	FRMD4A	-	-	-
