# Supplementary material for: Transcriptomic and Proteomic Analyses Reveal New Insights into Regulatory Mechanisms of Strontium in Bovine Chondrocytes
Source: Animals (Basel). 2023 Apr 11;13(8):1301. doi: 10.3390/ani13081301 (PMC10135116; doi:10.3390/ani13081301)
Supplement: Supplementary file 1 [file animals-13-01301-s001.zip › Table S3.xlsx]

## Sheet: Table S2
id	Sr-0-1	Sr-0-2	Sr-0-3	Sr-10-1	Sr-10-2	Sr-10-3	Sr-0_mean	Sr-10_mean	log2(fc)	PValue	FDR	Symbol	KEGG_A_class	KEGG_B_class	K_ID
ENSBTAP00000014293	380492	377629	408296	570063	465823	524090	388806	519992	0.419441	7.79397e-13	5.43006e-09	CCDC80	-	-	-
ENSBTAP00000068294	380492	377629	408296	570063	465823	524090	388806	519992	0.419441	7.79397e-13	5.43006e-09	CCDC80	-	-	-
ENSBTAP00000021497	1758944	1502191	1.57578e+06	2981920	1.95694e+06	2.42914e+06	1.6123e+06	2.456e+06	0.607186	4.86133e-10	1.37648e-06	VTN	Human Diseases;Environmental Information Processing;Human Diseases;Cellular Processes;Environmental Information Processing;Organismal Systems	Infectious diseases;Signal transduction;Cancers;Cellular community - eukaryotes;Signaling molecules and interaction;Immune system	K06251;K06251;K06251;K06251;K06251;K06251
ENSBTAP00000000673	2.82166e+06	2.76898e+06	2.81983e+06	6.13175e+06	3.63899e+06	5191984	2.80349e+06	4987575	0.831114	7.001e-10	1.37648e-06	AHSG	-	-	-
ENSBTAP00000002914	2.15578e+06	2168116	1.97026e+06	4359356	2355043	2.80457e+06	2.09805e+06	3.17299e+06	0.596793	1.72612e-09	2.40517e-06	APOA1	Organismal Systems;Organismal Systems;Human Diseases;Organismal Systems;Organismal Systems	Endocrine system;Digestive system;Infectious diseases;Digestive system;Digestive system	K08757;K08757;K08757;K08757;K08757
ENSBTAP00000019612	314737	349325	369884	405993	394236	465948	344649	422059	0.292318	6.57577e-09	7.63557e-06	CHD4	Human Diseases;Human Diseases	Infectious diseases;Cancers	K11643;K11643
ENSBTAP00000072699	290194	309324	319950	407667	367722	395064	306489	390151	0.348196	5.13308e-05	0.0210366	SYNE3	-	-	-
ENSBTAP00000018538	218120	222857	236366	271469	277618	295767	225781	281618	0.318818	0.000142391	0.0522127	AHCTF1	-	-	-
ENSBTAP00000073178	218120	222857	236366	271469	277618	295767	225781	281618	0.318818	0.000142391	0.0522127	AHCTF1	-	-	-
ENSBTAP00000010179	323164	316582	296559	504930	494479	NA	312101	499704	0.679061	0.000241067	0.0671804	CRLF1	-	-	-
ENSBTAP00000056689	323164	316582	296559	504930	494479	NA	312101	499704	0.679061	0.000241067	0.0671804	CRLF1	-	-	-
ENSBTAP00000070680	323164	316582	296559	504930	494479	NA	312101	499704	0.679061	0.000241067	0.0671804	CRLF1	-	-	-
ENSBTAP00000002619	489083	439248	546669	586162	602453	675977	491667	621531	0.338145	0.000611308	0.125264	BNIP1	Genetic Information Processing	Folding, sorting and degradation	K08497
ENSBTAP00000011042	389746	327927	331173	501843	384255	395896	349615	427331	0.289588	0.000722165	0.139759	HTRA1	-	-	-
ENSBTAP00000002366	157102	122378	186977	218070	187323	223777	155486	209724	0.431708	0.00101738	0.177202	SCAF11	-	-	-
ENSBTAP00000058297	157102	122378	186977	218070	187323	223777	155486	209724	0.431708	0.00101738	0.177202	SCAF11	-	-	-
ENSBTAP00000070761	157102	122378	186977	218070	187323	223777	155486	209724	0.431708	0.00101738	0.177202	SCAF11	-	-	-
ENSBTAP00000012810	1.09783e+06	1.19868e+06	877527	534438	632460	535709	1.05801e+06	567536	-0.898573	0.00109592	0.182007	ATP5MK	-	-	-
ENSBTAP00000040226	1.09783e+06	1.19868e+06	877527	534438	632460	535709	1.05801e+06	567536	-0.898573	0.00109592	0.182007	-	-	-	-
ENSBTAP00000057922	1.09783e+06	1.19868e+06	877527	534438	632460	535709	1.05801e+06	567536	-0.898573	0.00109592	0.182007	-	-	-	-
ENSBTAP00000070033	1.09783e+06	1.19868e+06	877527	534438	632460	535709	1.05801e+06	567536	-0.898573	0.00109592	0.182007	-	-	-	-
ENSBTAP00000008076	535130	478018	537607	743230	550752	689116	516918	661033	0.354785	0.00133726	0.211743	SEMA3C	Organismal Systems	Development	K06840
ENSBTAP00000047178	228380	200580	213190	176088	170564	176809	214050	174487	-0.294831	0.00138178	0.21366	TNFAIP2	-	-	-
ENSBTAP00000013719	613658	537770	574909	434296	418246	463904	575446	438815	-0.391066	0.00144137	0.21366	SCLY	Metabolism;Metabolism	Global and overview maps;Metabolism of other amino acids	K01763;K01763
ENSBTAP00000018702	96122.5	144751	136299	139440	174618	180684	125724	164914	0.391453	0.00170399	0.237434	SNX13	-	-	-
ENSBTAP00000061108	96122.5	144751	136299	139440	174618	180684	125724	164914	0.391453	0.00170399	0.237434	SNX13	-	-	-
ENSBTAP00000067758	630636	709133	731063	794411	943678	822698	690277	853596	0.306377	0.00225211	0.278456	GPX4	Metabolism;Cellular Processes;Metabolism	Global and overview maps;Cell growth and death;Metabolism of other amino acids	K05361;K05361;K05361
ENSBTAP00000005473	163388	198954	154873	100111	124424	137069	172405	120535	-0.516353	0.0024503	0.278456	TANC1	-	-	-
ENSBTAP00000061907	163388	198954	154873	100111	124424	137069	172405	120535	-0.516353	0.0024503	0.278456	TANC1	-	-	-
ENSBTAP00000069991	163388	198954	154873	100111	124424	137069	172405	120535	-0.516353	0.0024503	0.278456	TANC1	-	-	-
ENSBTAP00000074232	163388	198954	154873	100111	124424	137069	172405	120535	-0.516353	0.0024503	0.278456	TANC1	-	-	-
ENSBTAP00000014847	84120.3	70983.4	85466.6	104427	97794.4	104315	80190.1	102179	0.3496	0.00246852	0.278456	ACTR8	-	-	-
ENSBTAP00000062636	84120.3	70983.4	85466.6	104427	97794.4	104315	80190.1	102179	0.3496	0.00246852	0.278456	ACTR8	-	-	-
ENSBTAP00000066864	84120.3	70983.4	85466.6	104427	97794.4	104315	80190.1	102179	0.3496	0.00246852	0.278456	ACTR8	-	-	-
ENSBTAP00000014698	337164	307976	288109	266977	265484	244182	311083	258881	-0.265011	0.0028951	0.291351	MON2	-	-	-
ENSBTAP00000053858	90256.2	102287	129155	131575	136802	118100	107233	128826	0.264674	0.00298169	0.291351	TOP2A	Human Diseases	Drug resistance	K03164
ENSBTAP00000057418	90256.2	102287	129155	131575	136802	118100	107233	128826	0.264674	0.00298169	0.291351	TOP2A	Human Diseases	Drug resistance	K03164
ENSBTAP00000020940	854132	786667	748911	591061	647314	569663	796570	602679	-0.40241	0.00313735	0.291351	YTHDF2	-	-	-
ENSBTAP00000020616	137987	172726	138624	103823	83902.7	80239.8	149779	89321.7	-0.745749	0.00317822	0.291351	DOCK5	-	-	-
ENSBTAP00000067610	137987	172726	138624	103823	83902.7	80239.8	149779	89321.7	-0.745749	0.00317822	0.291351	DOCK5	-	-	-
ENSBTAP00000068390	137987	172726	138624	103823	83902.7	80239.8	149779	89321.7	-0.745749	0.00317822	0.291351	DOCK5	-	-	-
ENSBTAP00000002549	379726	301421	374095	452941	465020	444568	351747	454176	0.368713	0.00327806	0.294031	MRPS27	-	-	-
ENSBTAP00000001861	340038	308568	391168	419409	379994	535699	346591	445034	0.36068	0.0035446	0.307123	MRPL4	Genetic Information Processing	Translation	K02926
ENSBTAP00000070518	340038	308568	391168	419409	379994	535699	346591	445034	0.36068	0.0035446	0.307123	MRPL4	Genetic Information Processing	Translation	K02926
ENSBTAP00000027955	242839	127516	383069	420747	329375	470704	251142	406942	0.696323	0.00365708	0.307123	C19H17orf75	-	-	-
ENSBTAP00000014638	328163	276364	275614	232069	223064	198040	293380	217724	-0.43027	0.00368225	0.307123	RAPH1	-	-	-
ENSBTAP00000057860	106511	83790.1	83802.8	195916	116352	118948	91367.8	143739	0.65369	0.00381831	0.307123	AGT	Human Diseases;Environmental Information Processing;Human Diseases;Human Diseases;Organismal Systems;Human Diseases;Organismal Systems;Organismal Systems;Human Diseases;Human Diseases;Organismal Systems;Organismal Systems;Environmental Information Processing;Organismal Systems	Cancers;Signal transduction;Endocrine and metabolic diseases;Endocrine and metabolic diseases;Circulatory system;Endocrine and metabolic diseases;Circulatory system;Endocrine system;Cardiovascular diseases;Cardiovascular diseases;Endocrine system;Endocrine system;Signaling molecules and interaction;Endocrine system	K09821;K09821;K09821;K09821;K09821;K09821;K09821;K09821;K09821;K09821;K09821;K09821;K09821;K09821
ENSBTAP00000017479	299375	274977	302826	331200	366101	369404	292392	355568	0.28222	0.00406946	0.313468	THOC5	Genetic Information Processing	Translation	K13174
ENSBTAP00000029505	299375	274977	302826	331200	366101	369404	292392	355568	0.28222	0.00406946	0.313468	THOC5	Genetic Information Processing	Translation	K13174
ENSBTAP00000005590	448850	423276	412760	343281	336351	297569	428296	325734	-0.394914	0.00411409	0.313468	TRAPPC5	-	-	-
ENSBTAP00000064233	193005	127746	168425	204354	188034	209742	163059	200710	0.299722	0.00418032	0.313468	ANAPC1	Human Diseases;Genetic Information Processing;Cellular Processes;Cellular Processes;Organismal Systems	Infectious diseases;Folding, sorting and degradation;Cell growth and death;Cell growth and death;Endocrine system	K03348;K03348;K03348;K03348;K03348
ENSBTAP00000069395	193005	127746	168425	204354	188034	209742	163059	200710	0.299722	0.00418032	0.313468	ANAPC1	Human Diseases;Genetic Information Processing;Cellular Processes;Cellular Processes;Organismal Systems	Infectious diseases;Folding, sorting and degradation;Cell growth and death;Cell growth and death;Endocrine system	K03348;K03348;K03348;K03348;K03348
ENSBTAP00000071648	193005	127746	168425	204354	188034	209742	163059	200710	0.299722	0.00418032	0.313468	ANAPC1	Human Diseases;Genetic Information Processing;Cellular Processes;Cellular Processes;Organismal Systems	Infectious diseases;Folding, sorting and degradation;Cell growth and death;Cell growth and death;Endocrine system	K03348;K03348;K03348;K03348;K03348
ENSBTAP00000006074	285473	308236	251886	311074	338418	370112	281865	339868	0.269971	0.00485904	0.331891	COMP	Human Diseases;Environmental Information Processing;Cellular Processes;Cellular Processes;Environmental Information Processing;Human Diseases	Infectious diseases;Signal transduction;Cellular community - eukaryotes;Transport and catabolism;Signaling molecules and interaction;Infectious diseases	K04659;K04659;K04659;K04659;K04659;K04659
ENSBTAP00000003277	783867	852059	842831	656177	567839	615334	826252	613116	-0.430421	0.00499062	0.335775	BDH2	Metabolism;Metabolism;Metabolism	Global and overview maps;Carbohydrate metabolism;Lipid metabolism	K00019;K00019;K00019
ENSBTAP00000015650	339602	333349	265624	274364	246604	211539	312858	244169	-0.357628	0.00533042	0.346843	CXHXorf38	-	-	-
ENSBTAP00000011696	2.53227e+06	2.43435e+06	2.50955e+06	2.19581e+06	2.08318e+06	1.87721e+06	2492055	2052068	-0.280257	0.00543787	0.346843	MAPRE3	-	-	-
ENSBTAP00000003367	227660	220291	188519	160037	156408	144904	212157	153783	-0.464232	0.00580332	0.346843	TRIM16	-	-	-
ENSBTAP00000044089	7.00343e+06	5.85328e+06	5580670	4780511	5176708	4778053	6.14579e+06	4.91176e+06	-0.32336	0.00591821	0.346843	P4HA1	Metabolism;Metabolism	Global and overview maps;Amino acid metabolism	K00472;K00472
ENSBTAP00000058756	7.00343e+06	5.85328e+06	5580670	4780511	5176708	4778053	6.14579e+06	4.91176e+06	-0.32336	0.00591821	0.346843	P4HA1	Metabolism;Metabolism	Global and overview maps;Amino acid metabolism	K00472;K00472
ENSBTAP00000039615	261358	196174	216291	266760	309636	435567	224608	337321	0.586714	0.00636491	0.357615	EIF4EBP1	Human Diseases;Environmental Information Processing;Human Diseases;Organismal Systems;Genetic Information Processing;Human Diseases;Environmental Information Processing;Cellular Processes;Environmental Information Processing;Environmental Information Processing;Organismal Systems;Environmental Information Processing;Human Diseases;Human Diseases;Human Diseases	Infectious diseases;Signal transduction;Infectious diseases;Endocrine system;Translation;Infectious diseases;Signal transduction;Cell growth and death;Signal transduction;Signal transduction;Aging;Signal transduction;Cancers;Drug resistance;Cancers	K07205;K07205;K07205;K07205;K07205;K07205;K07205;K07205;K07205;K07205;K07205;K07205;K07205;K07205;K07205
ENSBTAP00000021803	438602	318583	199445	216020	232642	109517	318877	186060	-0.777233	0.00655668	0.360715	CDYL	-	-	-
ENSBTAP00000055733	438602	318583	199445	216020	232642	109517	318877	186060	-0.777233	0.00655668	0.360715	CDYL	-	-	-
ENSBTAP00000059377	438602	318583	199445	216020	232642	109517	318877	186060	-0.777233	0.00655668	0.360715	CDYL	-	-	-
ENSBTAP00000067863	438602	318583	199445	216020	232642	109517	318877	186060	-0.777233	0.00655668	0.360715	CDYL	-	-	-
ENSBTAP00000006301	236543	173211	200761	164691	146251	137416	203505	149453	-0.445377	0.00661055	0.360715	SAMD4B	-	-	-
ENSBTAP00000071713	236543	173211	200761	164691	146251	137416	203505	149453	-0.445377	0.00661055	0.360715	SAMD4B	-	-	-
ENSBTAP00000071821	236543	173211	200761	164691	146251	137416	203505	149453	-0.445377	0.00661055	0.360715	SAMD4B	-	-	-
ENSBTAP00000032197	311538	315461	259289	360189	353682	382229	295429	365367	0.306532	0.00662717	0.360715	POLR1G	-	-	-
ENSBTAP00000071396	311538	315461	259289	360189	353682	382229	295429	365367	0.306532	0.00662717	0.360715	POLR1G	-	-	-
ENSBTAP00000012768	545511	518298	642618	696869	743467	638061	568809	692799	0.284492	0.00681882	0.368269	FAM177A1	-	-	-
ENSBTAP00000007840	653987	536456	672206	520574	525136	458784	620883	501498	-0.308078	0.00697966	0.369224	OARD1	-	-	-
ENSBTAP00000009083	142744	120751	137403	112591	92074.3	89186.4	133633	97950.5	-0.448148	0.0073341	0.374137	PIK3CB	Metabolism;Human Diseases;Human Diseases;Human Diseases;Environmental Information Processing;Human Diseases;Cellular Processes;Human Diseases;Cellular Processes;Human Diseases;Environmental Information Processing;Human Diseases;Environmental Information Processing;Cellular Processes;Human Diseases;Organismal Systems;Human Diseases;Organismal Systems;Human Diseases;Human Diseases;Human Diseases;Hu…	Global and overview maps;Cancers;Neurodegenerative diseases;Infectious diseases;Signal transduction;Cancers;Cell motility;Infectious disease: viral;Cellular community - eukaryotes;Infectious diseases;Signal transduction;Infectious diseases;Signal transduction;Transport and catabolism;Cancers;Endocrine system;Cancers;Development;Endocrine and metabolic diseases;Cancers;Infectious diseases;Infectio…	K00922;K00922;K00922;K00922;K00922;K00922;K00922;K00922;K00922;K00922;K00922;K00922;K00922;K00922;K00922;K00922;K00922;K00922;K00922;K00922;K00922;K00922;K00922;K00922;K00922;K00922;K00922;K00922;K00922;K00922;K00922;K00922;K00922;K00922;K00922;K00922;K00922;K00922;K00922;K00922;K00922;K00922;K00922;K00922;K00922;K00922;K00922;K00922;K00922;K00922;K00922;K00922;K00922;K00922;K00922;K00922;K00922;…
ENSBTAP00000053872	142744	120751	137403	112591	92074.3	89186.4	133633	97950.5	-0.448148	0.0073341	0.374137	PIK3CB	Metabolism;Human Diseases;Human Diseases;Human Diseases;Environmental Information Processing;Human Diseases;Cellular Processes;Human Diseases;Cellular Processes;Human Diseases;Environmental Information Processing;Human Diseases;Environmental Information Processing;Cellular Processes;Human Diseases;Organismal Systems;Human Diseases;Organismal Systems;Human Diseases;Human Diseases;Human Diseases;Hu…	Global and overview maps;Cancers;Neurodegenerative diseases;Infectious diseases;Signal transduction;Cancers;Cell motility;Infectious disease: viral;Cellular community - eukaryotes;Infectious diseases;Signal transduction;Infectious diseases;Signal transduction;Transport and catabolism;Cancers;Endocrine system;Cancers;Development;Endocrine and metabolic diseases;Cancers;Infectious diseases;Infectio…	K00922;K00922;K00922;K00922;K00922;K00922;K00922;K00922;K00922;K00922;K00922;K00922;K00922;K00922;K00922;K00922;K00922;K00922;K00922;K00922;K00922;K00922;K00922;K00922;K00922;K00922;K00922;K00922;K00922;K00922;K00922;K00922;K00922;K00922;K00922;K00922;K00922;K00922;K00922;K00922;K00922;K00922;K00922;K00922;K00922;K00922;K00922;K00922;K00922;K00922;K00922;K00922;K00922;K00922;K00922;K00922;K00922;…
ENSBTAP00000044652	170308	140828	183877	215159	202295	201976	165004	206477	0.323477	0.00735709	0.374137	BABAM1	Genetic Information Processing	Replication and repair	K20776
ENSBTAP00000058698	170308	140828	183877	215159	202295	201976	165004	206477	0.323477	0.00735709	0.374137	BABAM1	Genetic Information Processing	Replication and repair	K20776
ENSBTAP00000060145	170308	140828	183877	215159	202295	201976	165004	206477	0.323477	0.00735709	0.374137	BABAM1	Genetic Information Processing	Replication and repair	K20776
ENSBTAP00000008423	419672	547519	660823	646302	635265	727292	542671	669620	0.303263	0.00770168	0.379092	PHF5A	Genetic Information Processing	Transcription	K12834
ENSBTAP00000005130	397117	333834	455587	463051	401489	711332	395512	525291	0.409393	0.00772926	0.379092	PHF10	Human Diseases	Cancers	K22197
ENSBTAP00000017901	583643	691000	551087	474237	507495	450286	608577	477339	-0.350424	0.0078257	0.379092	PCNP	-	-	-
ENSBTAP00000047700	236369	233159	325876	366556	344827	342137	265135	351173	0.405458	0.00811569	0.382041	LEMD3	-	-	-
ENSBTAP00000007468	498101	458775	377047	370929	327295	303758	444641	333994	-0.41282	0.00882542	0.38646	ELAC1	Genetic Information Processing	Translation	K00784
ENSBTAP00000006244	223072	251233	263448	335087	280722	294137	245918	303316	0.302644	0.0089108	0.38646	LTBP4	-	-	-
ENSBTAP00000055091	223072	251233	263448	335087	280722	294137	245918	303316	0.302644	0.0089108	0.38646	LTBP4	-	-	-
ENSBTAP00000053997	288050	292831	331601	398462	344293	391799	304161	378185	0.314258	0.00903738	0.38646	SUN1	-	-	-
ENSBTAP00000046733	1.17945e+06	1.89474e+06	3.86347e+06	2.09509e+06	3840942	2.98039e+06	2.31255e+06	2.97214e+06	0.362015	0.00904162	0.38646	H4C9	Human Diseases;Human Diseases;Human Diseases	Cancers;Substance dependence;Immune diseases	K11254;K11254;K11254
ENSBTAP00000047761	1.17945e+06	1.89474e+06	3.86347e+06	2.09509e+06	3840942	2.98039e+06	2.31255e+06	2.97214e+06	0.362015	0.00904162	0.38646	H4C4	Human Diseases;Human Diseases;Human Diseases	Cancers;Substance dependence;Immune diseases	K11254;K11254;K11254
ENSBTAP00000049648	1.17945e+06	1.89474e+06	3.86347e+06	2.09509e+06	3840942	2.98039e+06	2.31255e+06	2.97214e+06	0.362015	0.00904162	0.38646	H4C14	Human Diseases;Human Diseases	Substance dependence;Immune diseases	K11254;K11254
ENSBTAP00000052235	1.17945e+06	1.89474e+06	3.86347e+06	2.09509e+06	3840942	2.98039e+06	2.31255e+06	2.97214e+06	0.362015	0.00904162	0.38646	H4C3	Human Diseases;Human Diseases;Human Diseases	Cancers;Substance dependence;Immune diseases	K11254;K11254;K11254
ENSBTAP00000053034	1.17945e+06	1.89474e+06	3.86347e+06	2.09509e+06	3840942	2.98039e+06	2.31255e+06	2.97214e+06	0.362015	0.00904162	0.38646	H4C3	Human Diseases;Human Diseases;Human Diseases	Cancers;Substance dependence;Immune diseases	K11254;K11254;K11254
ENSBTAP00000062765	1.17945e+06	1.89474e+06	3.86347e+06	2.09509e+06	3840942	2.98039e+06	2.31255e+06	2.97214e+06	0.362015	0.00904162	0.38646	H4C3	Human Diseases;Human Diseases;Human Diseases	Cancers;Substance dependence;Immune diseases	K11254;K11254;K11254
ENSBTAP00000067077	1.17945e+06	1.89474e+06	3.86347e+06	2.09509e+06	3840942	2.98039e+06	2.31255e+06	2.97214e+06	0.362015	0.00904162	0.38646	H4C1	Human Diseases;Human Diseases;Human Diseases	Cancers;Substance dependence;Immune diseases	K11254;K11254;K11254
ENSBTAP00000042544	221416	219765	216346	266695	288298	240947	219176	265313	0.275611	0.00916602	0.389388	FTSJ1	-	-	-
ENSBTAP00000019060	311774	317569	350446	398261	356288	439333	326596	397961	0.285118	0.00959311	0.392156	SLC7A1	Human Diseases	Cancers	K13863
ENSBTAP00000002680	234201	177779	178446	149325	156116	159373	196809	154938	-0.345101	0.00990235	0.392156	ERCC2	Genetic Information Processing;Genetic Information Processing	Replication and repair;Transcription	K10844;K10844
ENSBTAP00000061990	234201	177779	178446	149325	156116	159373	196809	154938	-0.345101	0.00990235	0.392156	ERCC2	Genetic Information Processing;Genetic Information Processing	Replication and repair;Transcription	K10844;K10844
ENSBTAP00000062659	234201	177779	178446	149325	156116	159373	196809	154938	-0.345101	0.00990235	0.392156	ERCC2	Genetic Information Processing;Genetic Information Processing	Replication and repair;Transcription	K10844;K10844
ENSBTAP00000047554	1.45318e+06	3127283	2.39489e+06	3.43456e+06	3.1274e+06	5.22796e+06	2.32512e+06	3.92997e+06	0.757216	0.00990763	0.392156	-	-	-	-
ENSBTAP00000022108	294558	224315	265007	295925	354216	315268	261293	321803	0.300507	0.0100027	0.392156	DSTYK	-	-	-
ENSBTAP00000003855	475316	373696	472456	406225	346327	329980	440490	360844	-0.287733	0.0102786	0.394682	WDR82	Genetic Information Processing	Translation	K14962
ENSBTAP00000019556	421411	379879	273169	245050	260130	258224	358153	254468	-0.493093	0.0103408	0.394682	NAA38	-	-	-
ENSBTAP00000020368	144322	142199	108141	149198	170633	182506	131554	167446	0.34804	0.0104236	0.394682	RBM33	-	-	-
ENSBTAP00000053550	144322	142199	108141	149198	170633	182506	131554	167446	0.34804	0.0104236	0.394682	RBM33	-	-	-
ENSBTAP00000007473	930164	926612	1.00993e+06	721811	766224	768957	955568	752331	-0.344992	0.0107503	0.394907	MRPS2	Genetic Information Processing	Translation	K02967
ENSBTAP00000067611	930164	926612	1.00993e+06	721811	766224	768957	955568	752331	-0.344992	0.0107503	0.394907	MRPS2	Genetic Information Processing	Translation	K02967
ENSBTAP00000026293	643003	651967	379397	409901	444478	261528	558122	371969	-0.5854	0.0107976	0.394907	PNISR	-	-	-
ENSBTAP00000068846	643003	651967	379397	409901	444478	261528	558122	371969	-0.5854	0.0107976	0.394907	PNISR	-	-	-
ENSBTAP00000018574	429623	348684	456021	682794	448794	519624	411443	550404	0.4198	0.0109433	0.394907	SERPIND1	Organismal Systems	Immune system	K03912
ENSBTAP00000055660	728031	649280	614222	569947	529795	509332	663844	536358	-0.307649	0.0110543	0.394907	VPS4A	Cellular Processes;Cellular Processes	Transport and catabolism;Cell growth and death	K12196;K12196
ENSBTAP00000002784	187330	207528	167397	226412	258874	254440	187418	246575	0.395765	0.0110959	0.394907	PPP4R2	-	-	-
ENSBTAP00000041897	1.85824e+06	1.63676e+06	1.86783e+06	1.33533e+06	1.49382e+06	1.25031e+06	1.78761e+06	1.35982e+06	-0.394616	0.0112295	0.39513	RBKS	Metabolism;Metabolism	Global and overview maps;Carbohydrate metabolism	K00852;K00852
ENSBTAP00000021451	273132	303620	343278	384619	359745	442999	306677	395788	0.368008	0.0114277	0.3987	BOLA-NC1	Human Diseases;Cellular Processes;Human Diseases;Human Diseases;Human Diseases;Human Diseases;Human Diseases;Human Diseases;Human Diseases;Cellular Processes;Cellular Processes;Environmental Information Processing;Human Diseases;Organismal Systems;Human Diseases;Human Diseases;Human Diseases;Human Diseases	Infectious diseases;Transport and catabolism;Infectious disease: viral;Infectious diseases;Infectious diseases;Cancers;Infectious diseases;Infectious diseases;Infectious diseases;Cell growth and death;Transport and catabolism;Signaling molecules and interaction;Cardiovascular diseases;Immune system;Endocrine and metabolic diseases;Immune diseases;Immune diseases;Immune diseases	K06751;K06751;K06751;K06751;K06751;K06751;K06751;K06751;K06751;K06751;K06751;K06751;K06751;K06751;K06751;K06751;K06751;K06751
ENSBTAP00000025832	273132	303620	343278	384619	359745	442999	306677	395788	0.368008	0.0114277	0.3987	BOLA-NC1	Human Diseases;Cellular Processes;Human Diseases;Human Diseases;Human Diseases;Human Diseases;Human Diseases;Human Diseases;Human Diseases;Cellular Processes;Cellular Processes;Environmental Information Processing;Human Diseases;Organismal Systems;Human Diseases;Human Diseases;Human Diseases;Human Diseases	Infectious diseases;Transport and catabolism;Infectious disease: viral;Infectious diseases;Infectious diseases;Cancers;Infectious diseases;Infectious diseases;Infectious diseases;Cell growth and death;Transport and catabolism;Signaling molecules and interaction;Cardiovascular diseases;Immune system;Endocrine and metabolic diseases;Immune diseases;Immune diseases;Immune diseases	K06751;K06751;K06751;K06751;K06751;K06751;K06751;K06751;K06751;K06751;K06751;K06751;K06751;K06751;K06751;K06751;K06751;K06751
ENSBTAP00000066912	273132	303620	343278	384619	359745	442999	306677	395788	0.368008	0.0114277	0.3987	BOLA-NC1	Human Diseases;Cellular Processes;Human Diseases;Human Diseases;Human Diseases;Human Diseases;Human Diseases;Human Diseases;Human Diseases;Cellular Processes;Cellular Processes;Environmental Information Processing;Human Diseases;Organismal Systems;Human Diseases;Human Diseases;Human Diseases;Human Diseases	Infectious diseases;Transport and catabolism;Infectious disease: viral;Infectious diseases;Infectious diseases;Cancers;Infectious diseases;Infectious diseases;Infectious diseases;Cell growth and death;Transport and catabolism;Signaling molecules and interaction;Cardiovascular diseases;Immune system;Endocrine and metabolic diseases;Immune diseases;Immune diseases;Immune diseases	K06751;K06751;K06751;K06751;K06751;K06751;K06751;K06751;K06751;K06751;K06751;K06751;K06751;K06751;K06751;K06751;K06751;K06751
ENSBTAP00000000072	101056	128830	147638	163630	196228	205169	125842	188342	0.581748	0.0115026	0.3987	CRLS1	Metabolism;Metabolism	Global and overview maps;Lipid metabolism	K08744;K08744
ENSBTAP00000001205	932781	1.11999e+06	926211	794841	871299	645071	992993	770403	-0.366169	0.0116768	0.398995	UBE2H	Genetic Information Processing	Folding, sorting and degradation	K10576
ENSBTAP00000002263	92908.8	76469.6	96983.4	66643.9	46285.3	51537	88787.2	54822.1	-0.695595	0.0117032	0.398995	IGSF10	-	-	-
ENSBTAP00000000756	107823	105245	93915.6	68295.7	76181.8	89168.5	102328	77882	-0.393836	0.0120179	0.404255	ADGRG2	-	-	-
ENSBTAP00000053514	105329	121184	81347.6	147357	107428	127504	102620	127429	0.312386	0.0131113	0.417107	DDX58	Human Diseases;Human Diseases;Human Diseases;Human Diseases;Human Diseases;Human Diseases;Environmental Information Processing;Organismal Systems;Organismal Systems	Infectious diseases;Infectious diseases;Infectious diseases;Infectious diseases;Infectious diseases;Infectious diseases;Signal transduction;Immune system;Immune system	K12646;K12646;K12646;K12646;K12646;K12646;K12646;K12646;K12646
ENSBTAP00000016813	671401	616135	712821	465535	461552	461281	666786	462789	-0.526868	0.0132601	0.419923	CAMK2B	Human Diseases;Human Diseases;Organismal Systems;Human Diseases;Environmental Information Processing;Environmental Information Processing;Cellular Processes;Environmental Information Processing;Organismal Systems;Cellular Processes;Organismal Systems;Organismal Systems;Human Diseases;Environmental Information Processing;Organismal Systems;Environmental Information Processing;Organismal Systems;Or…	Cancers;Cancers;Development;Infectious diseases;Signal transduction;Signal transduction;Cell growth and death;Signal transduction;Nervous system;Cell growth and death;Endocrine system;Endocrine system;Endocrine and metabolic diseases;Signal transduction;Circulatory system;Signal transduction;Nervous system;Endocrine system;Sensory system;Nervous system;Endocrine system;Cancers;Endocrine system;En…	K04515;K04515;K04515;K04515;K04515;K04515;K04515;K04515;K04515;K04515;K04515;K04515;K04515;K04515;K04515;K04515;K04515;K04515;K04515;K04515;K04515;K04515;K04515;K04515;K04515;K04515;K04515;K04515;K04515
ENSBTAP00000061316	671401	616135	712821	465535	461552	461281	666786	462789	-0.526868	0.0132601	0.419923	CAMK2B	Human Diseases;Human Diseases;Organismal Systems;Human Diseases;Environmental Information Processing;Environmental Information Processing;Cellular Processes;Environmental Information Processing;Organismal Systems;Cellular Processes;Organismal Systems;Organismal Systems;Human Diseases;Environmental Information Processing;Organismal Systems;Environmental Information Processing;Organismal Systems;Or…	Cancers;Cancers;Development;Infectious diseases;Signal transduction;Signal transduction;Cell growth and death;Signal transduction;Nervous system;Cell growth and death;Endocrine system;Endocrine system;Endocrine and metabolic diseases;Signal transduction;Circulatory system;Signal transduction;Nervous system;Endocrine system;Sensory system;Nervous system;Endocrine system;Cancers;Endocrine system;En…	K04515;K04515;K04515;K04515;K04515;K04515;K04515;K04515;K04515;K04515;K04515;K04515;K04515;K04515;K04515;K04515;K04515;K04515;K04515;K04515;K04515;K04515;K04515;K04515;K04515;K04515;K04515;K04515;K04515
ENSBTAP00000065265	671401	616135	712821	465535	461552	461281	666786	462789	-0.526868	0.0132601	0.419923	CAMK2B	Human Diseases;Human Diseases;Organismal Systems;Human Diseases;Environmental Information Processing;Environmental Information Processing;Cellular Processes;Environmental Information Processing;Organismal Systems;Cellular Processes;Organismal Systems;Organismal Systems;Human Diseases;Environmental Information Processing;Organismal Systems;Environmental Information Processing;Organismal Systems;Or…	Cancers;Cancers;Development;Infectious diseases;Signal transduction;Signal transduction;Cell growth and death;Signal transduction;Nervous system;Cell growth and death;Endocrine system;Endocrine system;Endocrine and metabolic diseases;Signal transduction;Circulatory system;Signal transduction;Nervous system;Endocrine system;Sensory system;Nervous system;Endocrine system;Cancers;Endocrine system;En…	K04515;K04515;K04515;K04515;K04515;K04515;K04515;K04515;K04515;K04515;K04515;K04515;K04515;K04515;K04515;K04515;K04515;K04515;K04515;K04515;K04515;K04515;K04515;K04515;K04515;K04515;K04515;K04515;K04515
ENSBTAP00000073019	671401	616135	712821	465535	461552	461281	666786	462789	-0.526868	0.0132601	0.419923	CAMK2B	Human Diseases;Human Diseases;Organismal Systems;Human Diseases;Environmental Information Processing;Environmental Information Processing;Cellular Processes;Environmental Information Processing;Organismal Systems;Cellular Processes;Organismal Systems;Organismal Systems;Human Diseases;Environmental Information Processing;Organismal Systems;Environmental Information Processing;Organismal Systems;Or…	Cancers;Cancers;Development;Infectious diseases;Signal transduction;Signal transduction;Cell growth and death;Signal transduction;Nervous system;Cell growth and death;Endocrine system;Endocrine system;Endocrine and metabolic diseases;Signal transduction;Circulatory system;Signal transduction;Nervous system;Endocrine system;Sensory system;Nervous system;Endocrine system;Cancers;Endocrine system;En…	K04515;K04515;K04515;K04515;K04515;K04515;K04515;K04515;K04515;K04515;K04515;K04515;K04515;K04515;K04515;K04515;K04515;K04515;K04515;K04515;K04515;K04515;K04515;K04515;K04515;K04515;K04515;K04515;K04515
ENSBTAP00000026418	295334	172423	455276	431463	370657	404565	307678	402229	0.386596	0.0139716	0.43049	TAB1	Human Diseases;Environmental Information Processing;Human Diseases;Human Diseases;Human Diseases;Human Diseases;Organismal Systems;Human Diseases;Organismal Systems;Human Diseases;Environmental Information Processing;Environmental Information Processing;Organismal Systems;Human Diseases	Infectious diseases;Signal transduction;Infectious disease: viral;Infectious diseases;Infectious diseases;Infectious diseases;Immune system;Infectious disease: bacterial;Development;Infectious diseases;Signal transduction;Signal transduction;Immune system;Infectious diseases	K04403;K04403;K04403;K04403;K04403;K04403;K04403;K04403;K04403;K04403;K04403;K04403;K04403;K04403
ENSBTAP00000060216	295334	172423	455276	431463	370657	404565	307678	402229	0.386596	0.0139716	0.43049	TAB1	Human Diseases;Environmental Information Processing;Human Diseases;Human Diseases;Human Diseases;Human Diseases;Organismal Systems;Human Diseases;Organismal Systems;Human Diseases;Environmental Information Processing;Environmental Information Processing;Organismal Systems;Human Diseases	Infectious diseases;Signal transduction;Infectious disease: viral;Infectious diseases;Infectious diseases;Infectious diseases;Immune system;Infectious disease: bacterial;Development;Infectious diseases;Signal transduction;Signal transduction;Immune system;Infectious diseases	K04403;K04403;K04403;K04403;K04403;K04403;K04403;K04403;K04403;K04403;K04403;K04403;K04403;K04403
ENSBTAP00000024555	176508	167563	169584	140637	NA	136456	171218	138547	-0.305464	0.0140863	0.43049	PTMS	-	-	-
ENSBTAP00000067410	176508	167563	169584	140637	NA	136456	171218	138547	-0.305464	0.0140863	0.43049	PTMS	-	-	-
ENSBTAP00000060862	110813	109523	105264	79140.3	71123.3	49821.8	108534	66695.1	-0.702487	0.0142116	0.431845	DCAF5	-	-	-
ENSBTAP00000013028	177956	177926	175547	120883	129135	156435	177143	135484	-0.386791	0.0144336	0.433537	MCMBP	-	-	-
ENSBTAP00000063950	641817	542049	394032	372374	336288	276902	525966	328522	-0.678982	0.0146867	0.435058	PLEC	-	-	-
ENSBTAP00000002492	168446	159623	173297	384692	199455	239703	167122	274617	0.716517	0.0155931	0.448373	APOH	Organismal Systems	Digestive system	K17305
ENSBTAP00000007617	1.05546e+06	1.04854e+06	805909	793828	780864	690112	969968	754935	-0.361585	0.0161284	0.448373	BCCIP	-	-	-
ENSBTAP00000073471	1.05546e+06	1.04854e+06	805909	793828	780864	690112	969968	754935	-0.361585	0.0161284	0.448373	BCCIP	-	-	-
ENSBTAP00000015319	653905	828478	626168	455878	589119	491896	702850	512298	-0.456235	0.0162202	0.448373	SMIM11A	-	-	-
ENSBTAP00000001692	118616	103759	95260.1	78910.4	82905.9	66043	105879	75953.1	-0.479229	0.0164043	0.448373	RIC1	-	-	-
ENSBTAP00000062831	118616	103759	95260.1	78910.4	82905.9	66043	105879	75953.1	-0.479229	0.0164043	0.448373	RIC1	-	-	-
ENSBTAP00000064332	118616	103759	95260.1	78910.4	82905.9	66043	105879	75953.1	-0.479229	0.0164043	0.448373	RIC1	-	-	-
ENSBTAP00000068856	118616	103759	95260.1	78910.4	82905.9	66043	105879	75953.1	-0.479229	0.0164043	0.448373	RIC1	-	-	-
ENSBTAP00000018595	598228	382130	735170	NA	813409	1.07333e+06	571842	943368	0.722203	0.016411	0.448373	ACYP1	Metabolism;Metabolism	Global and overview maps;Carbohydrate metabolism	K01512;K01512
ENSBTAP00000023577	45728.2	69728.6	83540.6	93093.1	135848	131000	66332.5	119980	0.855012	0.0170909	0.451031	NR2C1	-	-	-
ENSBTAP00000060866	45728.2	69728.6	83540.6	93093.1	135848	131000	66332.5	119980	0.855012	0.0170909	0.451031	NR2C1	-	-	-
ENSBTAP00000011832	508477	489737	510031	399013	244486	326613	502748	323371	-0.636647	0.0176911	0.45704	BORCS5	-	-	-
ENSBTAP00000061699	508477	489737	510031	399013	244486	326613	502748	323371	-0.636647	0.0176911	0.45704	BORCS5	-	-	-
ENSBTAP00000065721	292552	279500	265615	227732	216992	196726	279222	213817	-0.385041	0.0178001	0.45704	TTC38	-	-	-
ENSBTAP00000022316	154899	156068	134392	195739	171016	177732	148453	181495	0.289929	0.0179594	0.45736	SLC39A10	-	-	-
ENSBTAP00000057944	154899	156068	134392	195739	171016	177732	148453	181495	0.289929	0.0179594	0.45736	SLC39A10	-	-	-
ENSBTAP00000063327	154899	156068	134392	195739	171016	177732	148453	181495	0.289929	0.0179594	0.45736	SLC39A10	-	-	-
ENSBTAP00000063651	154899	156068	134392	195739	171016	177732	148453	181495	0.289929	0.0179594	0.45736	SLC39A10	-	-	-
ENSBTAP00000073300	154899	156068	134392	195739	171016	177732	148453	181495	0.289929	0.0179594	0.45736	SLC39A10	-	-	-
ENSBTAP00000001883	292645	265504	225264	503136	387092	415132	261137	435120	0.736605	0.0180528	0.45736	ARL6IP6	-	-	-
ENSBTAP00000071059	549654	668839	665227	719569	791222	860344	627907	790378	0.331993	0.0185067	0.465473	-	-	-	-
ENSBTAP00000071265	549654	668839	665227	719569	791222	860344	627907	790378	0.331993	0.0185067	0.465473	-	-	-	-
ENSBTAP00000060124	2881554	2.56711e+06	2.7208e+06	874667	1.17386e+06	752179	2.72316e+06	933568	-1.54445	0.0196256	0.473911	-	Cellular Processes	Cell growth and death	K03767
ENSBTAP00000004180	204714	193776	156789	150804	142823	156466	185093	150031	-0.302991	0.0196831	0.473911	RAB28	-	-	-
ENSBTAP00000068872	204714	193776	156789	150804	142823	156466	185093	150031	-0.302991	0.0196831	0.473911	RAB28	-	-	-
ENSBTAP00000016956	3030998	2.28099e+06	2.28886e+06	2362805	1.60306e+06	1.7422e+06	2.53362e+06	1.90269e+06	-0.413159	0.020139	0.473911	YIPF5	-	-	-
ENSBTAP00000027882	111341	122344	123282	153991	151692	138624	118989	148102	0.315764	0.0201563	0.473911	HCFC2	Human Diseases	Infectious diseases	K14966
ENSBTAP00000061977	111341	122344	123282	153991	151692	138624	118989	148102	0.315764	0.0201563	0.473911	HCFC2	Human Diseases	Infectious diseases	K14966
ENSBTAP00000007663	181036	179751	137345	129003	98181	114391	166044	113858	-0.544325	0.020194	0.473911	PTAR1	-	-	-
ENSBTAP00000046167	181036	179751	137345	129003	98181	114391	166044	113858	-0.544325	0.020194	0.473911	PTAR1	-	-	-
ENSBTAP00000071560	181036	179751	137345	129003	98181	114391	166044	113858	-0.544325	0.020194	0.473911	PTAR1	-	-	-
ENSBTAP00000026765	187573	186386	224914	230244	213887	283308	199625	242480	0.280575	0.0204712	0.477	EPHX3	-	-	-
ENSBTAP00000060193	187573	186386	224914	230244	213887	283308	199625	242480	0.280575	0.0204712	0.477	EPHX3	-	-	-
ENSBTAP00000004617	649334	722422	614636	537529	579378	531648	662131	549519	-0.268948	0.0215559	0.484048	C29H11orf54	-	-	-
ENSBTAP00000055782	356681	272246	363835	423391	481207	468162	330920	457587	0.467561	0.0215986	0.484048	UBE2G2	Genetic Information Processing;Genetic Information Processing;Human Diseases	Folding, sorting and degradation;Folding, sorting and degradation;Neurodegenerative diseases	K04555;K04555;K04555
ENSBTAP00000057034	356681	272246	363835	423391	481207	468162	330920	457587	0.467561	0.0215986	0.484048	UBE2G2	Genetic Information Processing;Genetic Information Processing;Human Diseases	Folding, sorting and degradation;Folding, sorting and degradation;Neurodegenerative diseases	K04555;K04555;K04555
ENSBTAP00000003370	196061	137812	175236	208915	197881	232112	169703	212969	0.327635	0.0222235	0.486914	LGR4	Environmental Information Processing	Signal transduction	K04309
ENSBTAP00000058722	196061	137812	175236	208915	197881	232112	169703	212969	0.327635	0.0222235	0.486914	LGR4	Environmental Information Processing	Signal transduction	K04309
ENSBTAP00000059257	196061	137812	175236	208915	197881	232112	169703	212969	0.327635	0.0222235	0.486914	LGR4	Environmental Information Processing	Signal transduction	K04309
ENSBTAP00000071861	196061	137812	175236	208915	197881	232112	169703	212969	0.327635	0.0222235	0.486914	LGR4	Environmental Information Processing	Signal transduction	K04309
ENSBTAP00000056258	406513	341930	395261	450856	465431	489467	381235	468585	0.297631	0.0228788	0.488742	FDXR	-	-	-
ENSBTAP00000012484	353086	520466	497662	610373	739492	710024	457071	686630	0.587113	0.0231274	0.49114	TMEM179B	-	-	-
ENSBTAP00000018681	4161548	3.92271e+06	3.38075e+06	3.54859e+06	3.23821e+06	2435399	3.82167e+06	3.07406e+06	-0.314056	0.0231929	0.49114	LSM6	Genetic Information Processing;Genetic Information Processing	Transcription;Folding, sorting and degradation	K12625;K12625
ENSBTAP00000063045	4161548	3.92271e+06	3.38075e+06	3.54859e+06	3.23821e+06	2435399	3.82167e+06	3.07406e+06	-0.314056	0.0231929	0.49114	LSM6	Genetic Information Processing;Genetic Information Processing	Transcription;Folding, sorting and degradation	K12625;K12625
ENSBTAP00000054696	66266.1	37563.8	60985.8	96653.3	47740.3	77924.7	54938.6	74106.1	0.431773	0.0236834	0.493059	ABCB8	Environmental Information Processing	Membrane transport	K05655
ENSBTAP00000072253	1.07019e+06	940962	869274	946161	768346	558671	960144	757726	-0.341574	0.0240293	0.493842	TXNDC17	-	-	-
ENSBTAP00000054105	282578	193139	196684	233940	307935	265545	224134	269140	0.263996	0.0260532	0.510833	CIC	Human Diseases	Neurodegenerative disease	K20225
ENSBTAP00000057470	282578	193139	196684	233940	307935	265545	224134	269140	0.263996	0.0260532	0.510833	CIC	Human Diseases	Neurodegenerative disease	K20225
ENSBTAP00000009093	561106	475870	548405	413664	428914	409335	528460	417305	-0.340695	0.0260733	0.510833	KLHDC4	-	-	-
ENSBTAP00000072262	561106	475870	548405	413664	428914	409335	528460	417305	-0.340695	0.0260733	0.510833	KLHDC4	-	-	-
ENSBTAP00000015282	331884	359015	280626	285361	270930	246220	323842	267504	-0.275731	0.026098	0.510833	DIP2C	-	-	-
ENSBTAP00000007444	46901.7	43892.2	27941.5	62646.5	63798.5	34403.2	39578.5	53616	0.437948	0.0261401	0.510833	LRRC20	-	-	-
ENSBTAP00000059196	46901.7	43892.2	27941.5	62646.5	63798.5	34403.2	39578.5	53616	0.437948	0.0261401	0.510833	LRRC20	-	-	-
ENSBTAP00000070883	46901.7	43892.2	27941.5	62646.5	63798.5	34403.2	39578.5	53616	0.437948	0.0261401	0.510833	LRRC20	-	-	-
ENSBTAP00000022698	105188	76181.5	150091	218773	153738	226685	110487	199732	0.85419	0.0263753	0.510833	C1QTNF3	-	-	-
ENSBTAP00000012004	416678	356674	297202	464765	464178	437774	356851	455572	0.352358	0.0266622	0.511221	CBX8	-	-	-
ENSBTAP00000071729	416678	356674	297202	464765	464178	437774	356851	455572	0.352358	0.0266622	0.511221	CBX8	-	-	-
ENSBTAP00000066877	NA	73607.4	90704.5	121644	149098	195470	82156	155404	0.919585	0.0267407	0.511221	MON2	-	-	-
ENSBTAP00000026474	47337.1	90459.6	72767.6	94139.7	82386.9	133868	70188.1	103465	0.559842	0.026778	0.511221	DGCR8	-	-	-
ENSBTAP00000057457	47337.1	90459.6	72767.6	94139.7	82386.9	133868	70188.1	103465	0.559842	0.026778	0.511221	DGCR8	-	-	-
ENSBTAP00000052423	1.40555e+06	1.55834e+06	943203	2492094	3.09842e+06	1.37287e+06	1.30237e+06	2.32113e+06	0.833692	0.0268037	0.511221	LRRFIP2	-	-	-
ENSBTAP00000063928	1.40555e+06	1.55834e+06	943203	2492094	3.09842e+06	1.37287e+06	1.30237e+06	2.32113e+06	0.833692	0.0268037	0.511221	LRRFIP2	-	-	-
ENSBTAP00000064423	1.40555e+06	1.55834e+06	943203	2492094	3.09842e+06	1.37287e+06	1.30237e+06	2.32113e+06	0.833692	0.0268037	0.511221	LRRFIP2	-	-	-
ENSBTAP00000069091	1.40555e+06	1.55834e+06	943203	2492094	3.09842e+06	1.37287e+06	1.30237e+06	2.32113e+06	0.833692	0.0268037	0.511221	LRRFIP2	-	-	-
ENSBTAP00000069438	1.40555e+06	1.55834e+06	943203	2492094	3.09842e+06	1.37287e+06	1.30237e+06	2.32113e+06	0.833692	0.0268037	0.511221	LRRFIP2	-	-	-
ENSBTAP00000053688	166356	155222	151886	148470	109529	113383	157821	123794	-0.350351	0.0269092	0.511221	KDM2A	-	-	-
ENSBTAP00000064759	166356	155222	151886	148470	109529	113383	157821	123794	-0.350351	0.0269092	0.511221	KDM2A	-	-	-
ENSBTAP00000013636	1.70606e+06	2012806	1.97752e+06	2.52029e+06	2.52914e+06	2.98185e+06	1.8988e+06	2.67709e+06	0.495582	0.0271121	0.511221	HYOU1	Genetic Information Processing	Folding, sorting and degradation	K09486
ENSBTAP00000001374	1.18059e+06	1.33557e+06	1.53179e+06	1.19242e+06	958795	1.21267e+06	1.34932e+06	1.1213e+06	-0.267061	0.0277612	0.511855	HIBADH	Metabolism;Metabolism	Global and overview maps;Amino acid metabolism	K00020;K00020
ENSBTAP00000014306	909935	912893	837346	1.08621e+06	1.18218e+06	1.16253e+06	886724	1.14364e+06	0.367075	0.0281595	0.513733	MYL6	Human Diseases;Cellular Processes;Organismal Systems;Organismal Systems	Infectious diseases;Cellular community - eukaryotes;Endocrine system;Circulatory system	K12751;K12751;K12751;K12751
ENSBTAP00000027362	78243	82949.3	83356.2	67637.9	63382.8	68166.5	81516.2	66395.8	-0.295995	0.028902	0.516309	HERC6	-	-	-
ENSBTAP00000008948	415572	147982	242880	125488	115246	68520.1	268811	103084	-1.38277	0.0291361	0.518372	KRT17	Organismal Systems;Human Diseases	Endocrine system;Infectious diseases	K07604;K07604
ENSBTAP00000004876	217744	266593	187557	244019	277598	284877	223965	268831	0.26343	0.0296883	0.523376	WDR48	Genetic Information Processing	Replication and repair	K15361
ENSBTAP00000059152	217744	266593	187557	244019	277598	284877	223965	268831	0.26343	0.0296883	0.523376	WDR48	Genetic Information Processing	Replication and repair	K15361
ENSBTAP00000071337	217744	266593	187557	244019	277598	284877	223965	268831	0.26343	0.0296883	0.523376	WDR48	Genetic Information Processing	Replication and repair	K15361
ENSBTAP00000001544	223639	237662	206121	161663	145140	116264	222474	141022	-0.657714	0.0301973	0.525961	GMEB1	-	-	-
ENSBTAP00000012764	254716	212156	218967	186170	162846	159293	228613	169437	-0.432162	0.0309055	0.529137	STK25	-	-	-
ENSBTAP00000040234	254716	212156	218967	186170	162846	159293	228613	169437	-0.432162	0.0309055	0.529137	STK25	-	-	-
ENSBTAP00000003442	320663	333773	241479	257274	229447	202861	298638	229861	-0.37764	0.0309551	0.529137	NKIRAS2	-	-	-
ENSBTAP00000009355	193105	153429	221970	203177	246033	257630	189501	235613	0.314214	0.0311391	0.529137	RCOR3	-	-	-
ENSBTAP00000048831	222244	183283	177993	186968	138696	151331	194507	158998	-0.290807	0.0314815	0.529166	MRAS	Environmental Information Processing;Human Diseases;Cellular Processes;Environmental Information Processing;Environmental Information Processing;Cellular Processes;Cellular Processes;Environmental Information Processing;Environmental Information Processing;Organismal Systems;Cellular Processes	Signal transduction;Cancers;Cell motility;Signal transduction;Signal transduction;Transport and catabolism;Cell growth and death;Signal transduction;Signal transduction;Immune system;Transport and catabolism	K07831;K07831;K07831;K07831;K07831;K07831;K07831;K07831;K07831;K07831;K07831
ENSBTAP00000049244	222244	183283	177993	186968	138696	151331	194507	158998	-0.290807	0.0314815	0.529166	MRAS	Environmental Information Processing;Human Diseases;Cellular Processes;Environmental Information Processing;Environmental Information Processing;Cellular Processes;Cellular Processes;Environmental Information Processing;Environmental Information Processing;Organismal Systems;Cellular Processes	Signal transduction;Cancers;Cell motility;Signal transduction;Signal transduction;Transport and catabolism;Cell growth and death;Signal transduction;Signal transduction;Immune system;Transport and catabolism	K07831;K07831;K07831;K07831;K07831;K07831;K07831;K07831;K07831;K07831;K07831
ENSBTAP00000069598	222244	183283	177993	186968	138696	151331	194507	158998	-0.290807	0.0314815	0.529166	MRAS	Environmental Information Processing;Human Diseases;Cellular Processes;Environmental Information Processing;Environmental Information Processing;Cellular Processes;Cellular Processes;Environmental Information Processing;Environmental Information Processing;Organismal Systems;Cellular Processes	Signal transduction;Cancers;Cell motility;Signal transduction;Signal transduction;Transport and catabolism;Cell growth and death;Signal transduction;Signal transduction;Immune system;Transport and catabolism	K07831;K07831;K07831;K07831;K07831;K07831;K07831;K07831;K07831;K07831;K07831
ENSBTAP00000072927	222244	183283	177993	186968	138696	151331	194507	158998	-0.290807	0.0314815	0.529166	MRAS	Environmental Information Processing;Human Diseases;Cellular Processes;Environmental Information Processing;Environmental Information Processing;Cellular Processes;Cellular Processes;Environmental Information Processing;Environmental Information Processing;Organismal Systems;Cellular Processes	Signal transduction;Cancers;Cell motility;Signal transduction;Signal transduction;Transport and catabolism;Cell growth and death;Signal transduction;Signal transduction;Immune system;Transport and catabolism	K07831;K07831;K07831;K07831;K07831;K07831;K07831;K07831;K07831;K07831;K07831
ENSBTAP00000015874	386918	391440	260090	212342	230677	134459	346149	192492	-0.846594	0.0327465	0.536667	-	Organismal Systems;Environmental Information Processing;Environmental Information Processing	Immune system;Signaling molecules and interaction;Signaling molecules and interaction	K10029;K10029;K10029
ENSBTAP00000010843	444237	375090	330870	300091	311305	286669	383399	299355	-0.356991	0.0339621	0.536667	MRPS5	Genetic Information Processing	Translation	K02988
ENSBTAP00000069289	444237	375090	330870	300091	311305	286669	383399	299355	-0.356991	0.0339621	0.536667	MRPS5	Genetic Information Processing	Translation	K02988
ENSBTAP00000029285	147058	148490	155865	175838	179955	195638	150471	183810	0.288731	0.0340205	0.536667	SYNE2	-	-	-
ENSBTAP00000016237	217236	222644	213460	267999	298249	331761	217780	299336	0.458896	0.0342233	0.536667	POLD2	Genetic Information Processing;Genetic Information Processing;Genetic Information Processing;Genetic Information Processing;Genetic Information Processing	Replication and repair;Replication and repair;Replication and repair;Replication and repair;Replication and repair	K02328;K02328;K02328;K02328;K02328
ENSBTAP00000064658	217236	222644	213460	267999	298249	331761	217780	299336	0.458896	0.0342233	0.536667	POLD2	Genetic Information Processing;Genetic Information Processing;Genetic Information Processing;Genetic Information Processing;Genetic Information Processing	Replication and repair;Replication and repair;Replication and repair;Replication and repair;Replication and repair	K02328;K02328;K02328;K02328;K02328
ENSBTAP00000065028	217236	222644	213460	267999	298249	331761	217780	299336	0.458896	0.0342233	0.536667	POLD2	Genetic Information Processing;Genetic Information Processing;Genetic Information Processing;Genetic Information Processing;Genetic Information Processing	Replication and repair;Replication and repair;Replication and repair;Replication and repair;Replication and repair	K02328;K02328;K02328;K02328;K02328
ENSBTAP00000072531	217236	222644	213460	267999	298249	331761	217780	299336	0.458896	0.0342233	0.536667	POLD2	Genetic Information Processing;Genetic Information Processing;Genetic Information Processing;Genetic Information Processing;Genetic Information Processing	Replication and repair;Replication and repair;Replication and repair;Replication and repair;Replication and repair	K02328;K02328;K02328;K02328;K02328
ENSBTAP00000074261	217236	222644	213460	267999	298249	331761	217780	299336	0.458896	0.0342233	0.536667	POLD2	Genetic Information Processing;Genetic Information Processing;Genetic Information Processing;Genetic Information Processing;Genetic Information Processing	Replication and repair;Replication and repair;Replication and repair;Replication and repair;Replication and repair	K02328;K02328;K02328;K02328;K02328
ENSBTAP00000029056	256272	240379	210932	258628	268688	322906	235861	283407	0.264938	0.0345604	0.538378	ERBB2	Human Diseases;Environmental Information Processing;Environmental Information Processing;Human Diseases;Cellular Processes;Human Diseases;Cellular Processes;Environmental Information Processing;Human Diseases;Cellular Processes;Environmental Information Processing;Environmental Information Processing;Human Diseases;Human Diseases;Human Diseases;Human Diseases;Human Diseases;Human Diseases;Human D…	Cancers;Signal transduction;Signal transduction;Cancers;Cellular community - eukaryotes;Cancers;Cellular community - eukaryotes;Signal transduction;Cancers;Cellular community - eukaryotes;Signal transduction;Signal transduction;Cancers;Drug resistance;Cancers;Cancers;Drug resistance;Drug resistance;Cancers;Cancers;Cancers;Cancers	K05083;K05083;K05083;K05083;K05083;K05083;K05083;K05083;K05083;K05083;K05083;K05083;K05083;K05083;K05083;K05083;K05083;K05083;K05083;K05083;K05083;K05083
ENSBTAP00000003831	1.54118e+06	1.06654e+06	1.12873e+06	984890	987358	914435	1.24548e+06	962227	-0.372256	0.0354317	0.539884	-	-	-	-
ENSBTAP00000048852	1.54118e+06	1.06654e+06	1.12873e+06	984890	987358	914435	1.24548e+06	962227	-0.372256	0.0354317	0.539884	-	-	-	-
ENSBTAP00000026710	313134	280778	218961	357950	366445	281960	270958	335452	0.308038	0.0354685	0.539884	CLMP	-	-	-
ENSBTAP00000061630	313134	280778	218961	357950	366445	281960	270958	335452	0.308038	0.0354685	0.539884	CLMP	-	-	-
ENSBTAP00000063957	134476	115928	79817.3	110236	152012	154518	110074	138922	0.335806	0.0361607	0.541788	DISP1	-	-	-
ENSBTAP00000071134	134476	115928	79817.3	110236	152012	154518	110074	138922	0.335806	0.0361607	0.541788	DISP1	-	-	-
ENSBTAP00000071627	134476	115928	79817.3	110236	152012	154518	110074	138922	0.335806	0.0361607	0.541788	DISP1	-	-	-
ENSBTAP00000022495	121189	149841	152390	188727	157572	183814	141140	176704	0.324212	0.0367877	0.545318	ARHGAP23	-	-	-
ENSBTAP00000056495	121189	149841	152390	188727	157572	183814	141140	176704	0.324212	0.0367877	0.545318	ARHGAP23	-	-	-
ENSBTAP00000056513	121189	149841	152390	188727	157572	183814	141140	176704	0.324212	0.0367877	0.545318	ARHGAP23	-	-	-
ENSBTAP00000073459	121189	149841	152390	188727	157572	183814	141140	176704	0.324212	0.0367877	0.545318	ARHGAP23	-	-	-
ENSBTAP00000018115	417274	348786	365993	341652	301820	275807	377351	306426	-0.300366	0.0370427	0.546277	PHYKPL	Metabolism;Metabolism	Global and overview maps;Amino acid metabolism	K18202;K18202
ENSBTAP00000029334	219790	277787	221906	291299	249554	400282	239827	313712	0.387442	0.0371794	0.546277	ITSN2	-	-	-
ENSBTAP00000013448	384838	441089	383547	345700	345755	314007	403158	335154	-0.266523	0.0375091	0.548925	PAK1	Human Diseases;Environmental Information Processing;Human Diseases;Cellular Processes;Human Diseases;Cellular Processes;Environmental Information Processing;Organismal Systems;Environmental Information Processing;Organismal Systems;Environmental Information Processing;Organismal Systems;Organismal Systems;Human Diseases;Organismal Systems;Organismal Systems;Environmental Information Processing	Infectious diseases;Signal transduction;Cancers;Cell motility;Infectious disease: viral;Cellular community - eukaryotes;Signal transduction;Development;Signal transduction;Immune system;Signal transduction;Immune system;Immune system;Cancers;Immune system;Immune system;Signal transduction	K04409;K04409;K04409;K04409;K04409;K04409;K04409;K04409;K04409;K04409;K04409;K04409;K04409;K04409;K04409;K04409;K04409
ENSBTAP00000062047	384838	441089	383547	345700	345755	314007	403158	335154	-0.266523	0.0375091	0.548925	PAK1	Human Diseases;Environmental Information Processing;Human Diseases;Cellular Processes;Human Diseases;Cellular Processes;Environmental Information Processing;Organismal Systems;Environmental Information Processing;Organismal Systems;Environmental Information Processing;Organismal Systems;Organismal Systems;Human Diseases;Organismal Systems;Organismal Systems;Environmental Information Processing	Infectious diseases;Signal transduction;Cancers;Cell motility;Infectious disease: viral;Cellular community - eukaryotes;Signal transduction;Development;Signal transduction;Immune system;Signal transduction;Immune system;Immune system;Cancers;Immune system;Immune system;Signal transduction	K04409;K04409;K04409;K04409;K04409;K04409;K04409;K04409;K04409;K04409;K04409;K04409;K04409;K04409;K04409;K04409;K04409
ENSBTAP00000063089	384838	441089	383547	345700	345755	314007	403158	335154	-0.266523	0.0375091	0.548925	PAK1	Human Diseases;Environmental Information Processing;Human Diseases;Cellular Processes;Human Diseases;Cellular Processes;Environmental Information Processing;Organismal Systems;Environmental Information Processing;Organismal Systems;Environmental Information Processing;Organismal Systems;Organismal Systems;Human Diseases;Organismal Systems;Organismal Systems;Environmental Information Processing	Infectious diseases;Signal transduction;Cancers;Cell motility;Infectious disease: viral;Cellular community - eukaryotes;Signal transduction;Development;Signal transduction;Immune system;Signal transduction;Immune system;Immune system;Cancers;Immune system;Immune system;Signal transduction	K04409;K04409;K04409;K04409;K04409;K04409;K04409;K04409;K04409;K04409;K04409;K04409;K04409;K04409;K04409;K04409;K04409
ENSBTAP00000069557	384838	441089	383547	345700	345755	314007	403158	335154	-0.266523	0.0375091	0.548925	PAK1	Human Diseases;Environmental Information Processing;Human Diseases;Cellular Processes;Human Diseases;Cellular Processes;Environmental Information Processing;Organismal Systems;Environmental Information Processing;Organismal Systems;Environmental Information Processing;Organismal Systems;Organismal Systems;Human Diseases;Organismal Systems;Organismal Systems;Environmental Information Processing	Infectious diseases;Signal transduction;Cancers;Cell motility;Infectious disease: viral;Cellular community - eukaryotes;Signal transduction;Development;Signal transduction;Immune system;Signal transduction;Immune system;Immune system;Cancers;Immune system;Immune system;Signal transduction	K04409;K04409;K04409;K04409;K04409;K04409;K04409;K04409;K04409;K04409;K04409;K04409;K04409;K04409;K04409;K04409;K04409
ENSBTAP00000071646	384838	441089	383547	345700	345755	314007	403158	335154	-0.266523	0.0375091	0.548925	PAK1	Human Diseases;Environmental Information Processing;Human Diseases;Cellular Processes;Human Diseases;Cellular Processes;Environmental Information Processing;Organismal Systems;Environmental Information Processing;Organismal Systems;Environmental Information Processing;Organismal Systems;Organismal Systems;Human Diseases;Organismal Systems;Organismal Systems;Environmental Information Processing	Infectious diseases;Signal transduction;Cancers;Cell motility;Infectious disease: viral;Cellular community - eukaryotes;Signal transduction;Development;Signal transduction;Immune system;Signal transduction;Immune system;Immune system;Cancers;Immune system;Immune system;Signal transduction	K04409;K04409;K04409;K04409;K04409;K04409;K04409;K04409;K04409;K04409;K04409;K04409;K04409;K04409;K04409;K04409;K04409
ENSBTAP00000002428	274621	252183	314406	396265	284877	332867	280403	338003	0.269532	0.0375825	0.548925	ZNF24	-	-	-
ENSBTAP00000056330	274621	252183	314406	396265	284877	332867	280403	338003	0.269532	0.0375825	0.548925	ZNF24	-	-	-
ENSBTAP00000067281	291254	261088	291859	307868	326018	381146	281401	338344	0.265864	0.0384011	0.55277	AUH	Metabolism;Metabolism	Global and overview maps;Amino acid metabolism	K05607;K05607
ENSBTAP00000060612	775253	686704	758665	592964	606937	555218	740207	585040	-0.339395	0.0387409	0.554256	ZNF207	-	-	-
ENSBTAP00000068015	775253	686704	758665	592964	606937	555218	740207	585040	-0.339395	0.0387409	0.554256	ZNF207	-	-	-
ENSBTAP00000068447	775253	686704	758665	592964	606937	555218	740207	585040	-0.339395	0.0387409	0.554256	ZNF207	-	-	-
ENSBTAP00000028645	85013.2	193165	51620.8	27353.7	81499.8	30213.2	109933	46355.6	-1.24581	0.0395118	0.558897	NDUFV3	Metabolism;Human Diseases;Organismal Systems;Human Diseases;Human Diseases;Human Diseases;Metabolism;Organismal Systems	Global and overview maps;Neurodegenerative diseases;Environmental adaptation;Neurodegenerative diseases;Endocrine and metabolic diseases;Neurodegenerative diseases;Energy metabolism;Nervous system	K03944;K03944;K03944;K03944;K03944;K03944;K03944;K03944
ENSBTAP00000036344	246690	263103	193999	181856	203749	186331	234598	190645	-0.299297	0.0397588	0.558901	IFT122	-	-	-
ENSBTAP00000008406	310213	642399	349379	277048	288066	240318	433997	268477	-0.692884	0.040103	0.558901	THAP11	-	-	-
ENSBTAP00000023407	1.31903e+06	1.43757e+06	1.46169e+06	1.47763e+06	1.71435e+06	1.93064e+06	1.4061e+06	1.70754e+06	0.280223	0.0403963	0.558901	RAB13	Cellular Processes	Cellular community - eukaryotes	K06109
ENSBTAP00000027666	520638	507857	552208	535550	689498	690437	526901	638495	0.277144	0.0407064	0.558901	SNAP29	Cellular Processes;Genetic Information Processing	Transport and catabolism;Folding, sorting and degradation	K08509;K08509
ENSBTAP00000008268	2.64634e+06	2312416	1.46754e+06	1.26855e+06	1.2887e+06	823942	2142098	1.12707e+06	-0.926454	0.0407763	0.558901	VMA21	-	-	-
ENSBTAP00000074547	383664	456519	381892	299611	337633	331481	407358	322909	-0.335173	0.0415633	0.558901	SLC43A1	-	-	-
ENSBTAP00000008139	99896.3	77198.4	75598.5	69996.1	63723.9	61777.8	84231.1	65165.9	-0.370235	0.0422254	0.558901	ZDHHC21	-	-	-
ENSBTAP00000064041	99896.3	77198.4	75598.5	69996.1	63723.9	61777.8	84231.1	65165.9	-0.370235	0.0422254	0.558901	ZDHHC21	-	-	-
ENSBTAP00000054446	73047.5	86909.4	61200.7	51191.4	54588	54671.3	73719.2	53483.6	-0.462945	0.042315	0.558901	XIRP1	-	-	-
ENSBTAP00000062600	186382	175612	174809	150932	143453	120289	178935	138225	-0.372415	0.0423568	0.558901	C7H19orf67	-	-	-
ENSBTAP00000063093	186382	175612	174809	150932	143453	120289	178935	138225	-0.372415	0.0423568	0.558901	C7H19orf67	-	-	-
ENSBTAP00000014749	393699	305227	407947	439108	458321	463724	368958	453718	0.298339	0.0432318	0.566353	SLC38A2	Organismal Systems;Organismal Systems;Organismal Systems	Nervous system;Digestive system;Nervous system	K14207;K14207;K14207
ENSBTAP00000006786	985260	1.40424e+06	1.09977e+06	1.64382e+06	1.89051e+06	2.1305e+06	1.16309e+06	1.88828e+06	0.699107	0.0434236	0.566353	PTX4	-	-	-
ENSBTAP00000074194	985260	1.40424e+06	1.09977e+06	1.64382e+06	1.89051e+06	2.1305e+06	1.16309e+06	1.88828e+06	0.699107	0.0434236	0.566353	PTX4	-	-	-
ENSBTAP00000000700	113865	130447	90176.4	80089.2	88972	85643.3	111496	84901.5	-0.39313	0.043946	0.566353	LRRC28	-	-	-
ENSBTAP00000061105	113865	130447	90176.4	80089.2	88972	85643.3	111496	84901.5	-0.39313	0.043946	0.566353	LRRC28	-	-	-
ENSBTAP00000070381	113865	130447	90176.4	80089.2	88972	85643.3	111496	84901.5	-0.39313	0.043946	0.566353	LRRC28	-	-	-
ENSBTAP00000000034	210681	173480	260664	226759	284761	283029	214942	264850	0.301229	0.0439466	0.566353	TRPV4	Cellular Processes;Human Diseases;Organismal Systems	Cell growth and death;Cardiovascular diseases;Sensory system	K04973;K04973;K04973
ENSBTAP00000066419	210681	173480	260664	226759	284761	283029	214942	264850	0.301229	0.0439466	0.566353	TRPV4	Cellular Processes;Human Diseases;Organismal Systems	Cell growth and death;Cardiovascular diseases;Sensory system	K04973;K04973;K04973
ENSBTAP00000072428	155987	192034	191513	221220	229224	235548	179845	228664	0.346479	0.0441961	0.568107	-	Cellular Processes	Cell growth and death	K06671
ENSBTAP00000045084	104634	134748	93818.9	64663.1	90386.6	65740.3	111067	73596.7	-0.59372	0.0446065	0.568141	SMARCAD1	Cellular Processes	Cellular community - eukaryotes	K14439
ENSBTAP00000073352	504974	534789	582413	603790	706355	664670	540725	658272	0.283787	0.0449504	0.569104	RAVER1	-	-	-
ENSBTAP00000036382	70807.1	47744.9	58045.6	180828	85182.2	138599	58865.8	134870	1.19607	0.0459582	0.57253	KCTD9	-	-	-
ENSBTAP00000067024	70807.1	47744.9	58045.6	180828	85182.2	138599	58865.8	134870	1.19607	0.0459582	0.57253	KCTD9	-	-	-
ENSBTAP00000022940	57912.5	NA	58190.5	113689	108987	104258	58051.5	108978	0.90863	0.0461743	0.57253	PDE3A	Metabolism;Environmental Information Processing;Environmental Information Processing;Metabolism;Human Diseases;Organismal Systems	Global and overview maps;Signal transduction;Signal transduction;Nucleotide metabolism;Substance dependence;Endocrine system	K19021;K19021;K19021;K19021;K19021;K19021
ENSBTAP00000062257	57912.5	NA	58190.5	113689	108987	104258	58051.5	108978	0.90863	0.0461743	0.57253	PDE3A	Metabolism;Environmental Information Processing;Environmental Information Processing;Metabolism;Human Diseases;Organismal Systems	Global and overview maps;Signal transduction;Signal transduction;Nucleotide metabolism;Substance dependence;Endocrine system	K19021;K19021;K19021;K19021;K19021;K19021
ENSBTAP00000063537	57912.5	NA	58190.5	113689	108987	104258	58051.5	108978	0.90863	0.0461743	0.57253	PDE3A	Metabolism;Environmental Information Processing;Environmental Information Processing;Metabolism;Human Diseases;Organismal Systems	Global and overview maps;Signal transduction;Signal transduction;Nucleotide metabolism;Substance dependence;Endocrine system	K19021;K19021;K19021;K19021;K19021;K19021
ENSBTAP00000016395	1.09828e+06	1.04939e+06	NA	232729	274957	200585	1.07384e+06	236090	-2.18536	0.0466632	0.57253	RNF220	-	-	-
ENSBTAP00000041912	1.09828e+06	1.04939e+06	NA	232729	274957	200585	1.07384e+06	236090	-2.18536	0.0466632	0.57253	RNF220	-	-	-
ENSBTAP00000053341	103113	181084	118881	103357	106494	91454.8	134359	100435	-0.41983	0.047517	0.57253	ARL5B	-	-	-
ENSBTAP00000053695	32530.2	21792.7	26484.2	37140.1	NA	29684.4	26935.7	33412.3	0.31086	0.0475544	0.57253	SKI	-	-	-
ENSBTAP00000021120	173653	127980	138062	139000	89718.5	116958	146565	115226	-0.347077	0.0475807	0.57253	NSUN4	-	-	-
ENSBTAP00000023078	85103.1	58271.6	77051.1	104279	88935.6	123909	73475.3	105708	0.524752	0.0478318	0.573511	ERCC1	Human Diseases;Genetic Information Processing;Genetic Information Processing	Drug resistance;Replication and repair;Replication and repair	K10849;K10849;K10849
ENSBTAP00000005565	224597	180897	191371	285565	299147	360411	198955	315041	0.663095	0.0487614	0.578629	TANC2	-	-	-
ENSBTAP00000034848	135512	155168	156892	198460	195264	196891	149191	196872	0.4001	0.0498028	0.579408	CHD1	-	-	-
ENSBTAP00000064253	135512	155168	156892	198460	195264	196891	149191	196872	0.4001	0.0498028	0.579408	CHD1	-	-	-
ENSBTAP00000067721	135512	155168	156892	198460	195264	196891	149191	196872	0.4001	0.0498028	0.579408	CHD1	-	-	-
